# Supplementary material for: High-resolution time series of Pseudomonas aeruginosa gene expression and rhamnolipid secretion through growth curve synchronization
Source: BMC Microbiol. 2011 Jun 17;11:140. doi: 10.1186/1471-2180-11-140 (PMC3152908; doi:10.1186/1471-2180-11-140)
Supplement: Additional file 1 — Matlab-based growth curve synchronization algorithm. This is the main algorithm for growth curve alignment. The script calls AdditionalFile4.m and uses functions from the statistics and optimization toolboxes. The program draws plots of the data before alignment, after alignment, a time series of rhamnolipid production and the time shift versus dilution, yielding the growth rate. [file 1471-2180-11-140-S1.M]

% scGrowthCurveSynchronization --- Program to perform growth curve
% synchronization from data obtained from diluting Pseudomonas aeruginosa
% PA14 WT cells.

% start by cleaning the matlab workspace of any variables and closing
% everything
clear all;
close all;

% create a new InfiniteM1000TimeSeries java object
myData = TimeSeriesData('101117-GcsWt32h.csv');

% set variables for the wavelengths. Here we have od600 and GFP
od600 = 1;
gfp   = 2;

% set the name  of samples - name, column in plate
myData = myData.setSampleName('2.5E-3', 2);
myData = myData.setSampleName('1.3E-3', 3);
myData = myData.setSampleName('6.3E-4', 4);
myData = myData.setSampleName('3.1E-4', 5);
myData = myData.setSampleName('1.6E-4', 6);
myData = myData.setSampleName('7.8E-5', 7);
myData = myData.setSampleName('3.9E-5', 8);
myData = myData.setSampleName('2.0E-5', 9);
myData = myData.setSampleName('blank', 10);

% Blank correction - subtract the median of the blank at each point
myData = myData.performBlankCorrectionPerLine('blank');

%import the sulfuric acid anthrone assay data
anthrone = importdata('Rhamnose.csv', ',');
% NOTE: the anthrone data was originally below zero for the last three
% samples, which were hardly going up in GFP RFUs, so the lowest value
% has been set to 0 and all the other values have been adjusted
% accordingly.

% NOTE 2: The first row is the rhamnose itself, the second row the positive
% error and the third row is the negative error.

% Calculate the medians, upper errors and lower errors for the GFP
% fluorescence, as well as upper, lower and median values for the rhamnose
% measurements.
for i = [1:8]
    y = [1:8]+(i)*8;
    medianODMatrix(:,i) = median(myData.wavelenghtData(1).data(:,y),2);
    maxODMatrix(:,i) = max(myData.wavelenghtData(1).data(:,y),[],2);
    minODMatrix(:,i) = min(myData.wavelenghtData(1).data(:,y),[],2);
    medianMatrix(:,i) = median(myData.wavelenghtData(2).data(:,y),2);
    maxMatrix(:,i) = max(myData.wavelenghtData(2).data(:,y),[],2);
    minMatrix(:,i) = min(myData.wavelenghtData(2).data(:,y),[],2);
    rhamnoseMatrix(:,i) = anthrone(1,i);
    rhamnoseMaxMatrix(:,i) = rhamnoseMatrix(:,i) + (anthrone(2,i));
    rhamnoseMaxError(:,i) = rhamnoseMaxMatrix(:,i) - rhamnoseMatrix(:,i);
    rhamnoseMinMatrix(:,i) = rhamnoseMatrix(:,i) - (anthrone(3,i));
    rhamnoseMinError(:,i) = rhamnoseMatrix(:,i) - rhamnoseMinMatrix(:,i);
end;

% Determine the lag phases between the different curves. The first number
% myDaya.optimizeTauArray defines the wavelength number on which the
% alignment will be based (1 = od600, 2 = gfp). With the determined
% timeShift the alignment is performed later on. The first graph, of the
% culture inoculated at 0.0025 od600, is considered to be 'time zero'.
tauArray = myData.optimizeTauArray(1, [1:8]);
timeShift = [0 tauArray];
timeMinusDelay = myData.wavelenghtData(2).times(:,end) - timeShift;

% The calculations that are necessary to make the graph of tau as a
% function of ln (X2/X1). The lnValues will be defined here, since they are
% common between experiments.
lnValues = [0.0025 0.0025/2 0.0025/4 0.0025/8 0.0025/16 0.0025/32 0.0025/64 0.0025/128];

for i= [1:8];
    lnValues(i) = [0.0025/lnValues(i)];
    lnValues(i) = [log(lnValues(i))];
end;

lnValues = lnValues';

tau = [timeShift];
tau = tau';
[b,bint,r,rint,stats] = regress (lnValues, [ones(size(tau(:,1))) tau(:,1)]);

% Make a subplot of 3-by-2 with OD600, OD600 synchronized, GFP, GFP
% synchronized, rhamnolipid secretion and tau vs ln.

% First figure: OD600 before alignment. In this graph the medians of the 8
% replicates will be plotted as a thick line and the entire range of the
% experiments will be plotted as thin lines in the same color.
figure(1);
set(gcf,...
    'Position', [600 731 1400 1600]);
subplot(3, 2, 1);
myData.plotManySamples(od600, [1:8]);
set(gca,...
    'YScale', 'log',...
    'YLim', [0.01 1],...
    'XLim', [0 35],...
    'FontSize', 16,...
    'Box', 'on',...
    'Color', 'none');
set(legend,...
    'Location', 'NorthWest',...
    'fontsize', 14,...
    'Color', 'none');
ylabel('OD_{600}',...
    'fontsize', 18);
xlabel('time (h)',...
    'fontsize', 18);
title('OD_{600} before alignment',...
    'fontsize', 22);

% Second figure: OD600 after alignment. The timeshift that is used to plot
% the various samples stems from the optimizeTauArray function. Plotted,
% again, are the medians in thick lines and the ranges of the experiments
% in thin lines.
subplot(3,2,2);
cmap = jet(8);

for i = 1:8;
    timeOnPlot = myData.wavelenghtData(2).times - timeShift(1, i);
    h = plot(timeOnPlot, medianODMatrix(:, i));
    hold on;
    set(h,...
        'Color', cmap(i, :),...
        'LineWidth', 2);
    h = plot(timeOnPlot, maxODMatrix(:, i));
    set(h,...
        'Color', cmap(i, :),...
        'LineWidth', 1);
    h = plot(timeOnPlot, minODMatrix(:, i));
    set(h,...
        'Color', cmap(i, :),...
        'LineWidth', 1);
end;
set(gca,...
    'XLim', [10 35],...
    'YScale', 'log',...
    'YLim', [0.01 1],...
    'FontSize', 16,...
    'Box', 'on',...
    'Color', 'none');
ylabel('OD_{600}',...
    'fontsize', 18);
xlabel('time (h)',...
    'fontsize', 18);
title('OD_{600} after alignment',...
    'fontsize', 22);
hold off;

% Third figure: GFP before alignment. As before, the median values of the 8
% replicates are plotted in thick lines and the range of the measurements
% in thin lines.
subplot(3, 2, 3);
myData.plotManySamples(gfp, [1:8]);
set(gca,...
    'YScale', 'lin',...
    'YLim', [0 30000],...
    'XLim', [0 35],...
    'FontSize', 16,...
    'Box', 'on',...
    'Color', 'none');
set(legend,...
    'Location', 'NorthWest',...
    'fontsize', 14,...
    'Color', 'none');
ylabel('GFP fluorescence (RFU)',...
    'fontsize', 18);
xlabel('time (h)',...
    'fontsize', 18);
title('GFP before alignment',...
    'fontsize', 22);

% Fourth figure: GFP after alignment. This alignment is done with the exact
% same time shifts as were used for the od600 alignment (timeOnPlot). The
% thick lines once again represent the medians and the thin lines the
% ranges of the measurements.
subplot(3, 2, 4);
cmap = jet(8);

for i = 1:8;
    timeOnPlot = myData.wavelenghtData(2).times - timeShift(1, i);
    h = plot(timeOnPlot, medianMatrix(:, i));
    hold on;
    set(h, 'Color', cmap(i, :), 'LineWidth', 2);
    h = plot(timeOnPlot, maxMatrix(:, i));
    set(h, 'Color', cmap(i, :), 'LineWidth', 1);
    h = plot(timeOnPlot, minMatrix(:, i));
    set(h, 'Color', cmap(i, :), 'LineWidth', 1);
end;
set(gca,...
    'XLim', [10 35],...
    'YScale', 'lin',...
    'YLim', [0 30000],...
    'FontSize', 16,...
    'Box', 'on',...
    'Color', 'none');
ylabel('GFP fluorescence (RFU)',...
    'fontsize', 18);
xlabel('time (h)',...
    'fontsize', 18);
title('GFP after alignment',...
    'fontsize', 22);
hold off;


% Fifth subplot: Rhamnolipid secretion. The entire range of the
% measurements is plotted as the error bars and the median values represent
% the squares.
subplot(3, 2, 5);
h = errorbar(timeMinusDelay,...
    rhamnoseMatrix,...
    rhamnoseMinError, ...
    rhamnoseMaxError,...
    's-',...
    'Color', 'black',...
    'LineWidth', 2);
set(gca,...
    'XLim', [10 35],...
    'YLim', [0 0.1],...
    'YTick', [0:0.025:0.1],...
    'FontSize', 16,...
    'Color', 'none');
ylabel('Rhamnose (g/L)',...
    'fontsize', 18);
xlabel('time (h)',...
    'fontsize', 18);
title('Rhamnolipid secretion',...
    'fontsize', 22);

% Sixth figure: tau as a function of ln (X2/X1). This graph should allow
% determination of the reproducibility of the lag phase, independent of the
% inoculum density, provided that the different points are on a straight
% line. The tau values, as determined by optimizeTauArray are plotted
% against the natural logarithm of the ratio of the two densities of the
% inocula. The points are then regressed by the regress function of the
% statistics toolbox in Matlab.
subplot(3, 2, 6);

h = plot(lnValues,...
    tau(:,1),...
    'sk',...
    'MarkerEdgeColor', 'none',...
    'MarkerFaceColor', [0 0 0],...
    'MarkerSize', 8);

hold on;

plot(lnValues, b(1)+(1/b(2))*lnValues,...
    '--',...
    'Color', [0 0 0]);

set(gca,...
    'XLim', [-0.5 5.5],...
    'YLim', [-2.5 22.5],...
    'YTick', [0:5:20],...
    'Color', 'none',...
    'FontSize', 16);
xlabel('ln (X_2/X_1)',...
    'fontsize', 18);
ylabel('\tau',...
    'fontsize', 18);
title('Reproducibility lag phase',...
    'fontsize', 22);

% This part is used to express the regression values and statistics on the
% last graph. A range is given for the error in determining the mu_max
% (maximum growth rate; slope = 1/mu_max), which is defined by the highest
% error compared to the average.
if stats(3)<0.0001;
    stats(3) = 0.0001;
end;
muError = [];
if b(2)-bint(2,1) > bint(2,2)-b(2);
    muError = [b(2)-bint(2,1)];
else;
    muError = [bint(2,2)-b(2)];
end;
str1(1) = {['R^2 = ', TimeSeriesData.num2strRound(stats(1), 3)]};
str1(2) = {['p < ', num2str(stats(3))]};
str1(3) = {['\mu_{max} = ', TimeSeriesData.num2strRound(b(2), 2),...
    '\pm', TimeSeriesData.num2strRound(muError(1), 2), ' h^{-1}']};
text(0.5, 19,...
    str1,...
    'verticalAlignment', 'top',...
    'FontSize', 16);
hold off;
