# Supplementary material for: High-resolution time series of Pseudomonas aeruginosa gene expression and rhamnolipid secretion through growth curve synchronization
Source: BMC Microbiol. 2011 Jun 17;11:140. doi: 10.1186/1471-2180-11-140 (PMC3152908; doi:10.1186/1471-2180-11-140)
Supplement: Additional file 3 — Raw data file for growth curve synchronization. This file contains the raw data from a typical growth curve synchronization experiment. In this document, all the data is included, started with the optical density measurement (called od600) and then the GFP measurement (called gfp). Time is given in seconds. The first 8 samples (A1 through H1) are the blank, the second set of eight (A2 through H2) are from the culture inoculated at 0.0025 OD600, etc. The ninth set of eight (A9 through H9) contain the last set of data, the last sets (A10 through H12) are empty wells. This is one of the files used by the Matlab algorithm (AdditionalFile3.m) in order to synchronize the growth curves. [file 1471-2180-11-140-S3.CSV]

Application: Tecan i-control				Tecan i-control , 1.6.19.2
Device: infinite M1000				Serial number: 1003007210
Firmware: V_1.29_01/2009_S3F (Aug 3 2009/15.37.14)				MAI, V_1.29_01/2009_S3F (Aug 3 2009/15.37.14)
Date:	11/17/10
Time:	8:47:05 AM
System				WSKI5385
User				WSKI5385\administrator
Plate				BD Falcon 96 Flat Bottom Transparent/Black Polyethylene Terephthalate HTS FluoroBlok [BD96ft_FluoroBlok.pdfx]
Plate-ID (Stacker)
Wait (Plate)				On	Target Temperature: 37 �C
Wait (Plate Temperature)				Valid Range: 36.5 - 37.5 �C
Shaking (Orbital) Duration:				10	s
Shaking (Orbital) Amplitude:				4	mm
List of actions in this measurement script:
Kinetic
Absorbance
Fluorescence
Incubation Time				00:10:00 (hh:mm:ss) includes 1 shaking and 0 waiting times.
				Shaking 597 sec. Amplitude:4mm, Mode: Orbital
				Remaining Wait Time
2 Labels
Kinetic Measurement
Kinetic Cycles				288
Interval Time				Minimal
Mode				Absorbance
Wavelength				600	nm
Bandwidth				5	nm
Number of Flashes				5
Settle Time				5	ms
Mode				Fluorescence Top Reading
Excitation Wavelength				488	nm
Emission Wavelength				525	nm
Excitation Bandwidth				20	nm
Emission Bandwidth				20	nm
Gain				70	Manual
Number of Flashes				50
Integration Time				20	�s
Lag Time				0	�s
Settle Time				0	ms
Z-Position (Manual)				20000	�m
Start Time:	11/17/2010 8:47:15 AM
OD600
Cycle Nr.	Time [s]	Temp. [�C]	A1	B1	C1	D1	E1	F1	G1	H1	A2	B2	C2	D2	E2	F2	G2	H2	A3	B3	C3	D3	E3	F3	G3	H3	A4	B4	C4	D4	E4	F4	G4	H4	A5	B5	C5	D5	E5	F5	G5	H5	A6	B6	C6	D6	E6	F6	G6
1	0	36.8	0.088699996	0.090099998	0.092500001	0.108099997	0.080799997	0.083700001	0.096500002	0.099399999	0.095299996	0.096799999	0.096100003	0.118100002	0.0832	0.086900003	0.097499996	0.102700002	0.103399999	0.101300001	0.096199997	0.122100003	0.082800001	0.084899999	0.093599997	0.1021	0.099799998	0.097900003	0.096100003	0.118500002	0.081799999	0.085699998	0.094499998	0.100400001	0.098700002	0.097999997	0.095399998	0.116999999	0.083099999	0.0845	0.094999999	0.102700002	0.099100001	0.096900001	0.094400004	0.115199998	0.081299998	0.0858	0.093999997
2	646.9	37.4	0.086999997	0.087200001	0.0911	0.104599997	0.081500001	0.082800001	0.093800001	0.097900003	0.091200002	0.090899996	0.091799997	0.112999998	0.083099999	0.085000001	0.094099998	0.100400001	0.097000003	0.0964	0.092500001	0.1162	0.082900003	0.083300002	0.090599999	0.101000004	0.0933	0.0933	0.092600003	0.112599999	0.082400002	0.084399998	0.091499999	0.099299997	0.093400002	0.093400002	0.091200002	0.111100003	0.084299996	0.083300002	0.091799997	0.101899996	0.093999997	0.092399999	0.090999998	0.110600002	0.081799999	0.084100001	0.090999998
3	1293.2	36.9	0.087099999	0.087399997	0.091700003	0.104500003	0.081799999	0.082900003	0.093500003	0.097900003	0.092200004	0.092299998	0.093099996	0.114600003	0.082900003	0.085000001	0.093800001	0.100400001	0.097599998	0.096699998	0.093099996	0.116300002	0.083700001	0.083999999	0.090700001	0.101499997	0.093800001	0.093400002	0.093199998	0.112199999	0.084100001	0.0858	0.093199998	0.101199999	0.093599997	0.093500003	0.091899998	0.111299999	0.084799998	0.083899997	0.091799997	0.102600001	0.093800001	0.092399999	0.091499999	0.110200003	0.082500003	0.084700003	0.091300003
4	1939.5	36.6	0.087300003	0.087300003	0.091700003	0.104599997	0.081200004	0.0823	0.093000002	0.097499996	0.090999998	0.090899996	0.092100002	0.112400003	0.082199998	0.083999999	0.092900001	0.099399999	0.097000003	0.096000001	0.092900001	0.1162	0.083099999	0.083300002	0.090099998	0.100599997	0.092500001	0.092399999	0.092399999	0.111199997	0.082900003	0.084600002	0.091399997	0.099399999	0.0933	0.093099996	0.091600001	0.111400001	0.084100001	0.083300002	0.091200002	0.101499997	0.094099998	0.092900001	0.092100002	0.111400001	0.082400002	0.084200002	0.090400003
5	2585.7	36.9	0.086499996	0.086300001	0.090599999	0.103100002	0.080499999	0.081500001	0.092	0.0964	0.090800002	0.090499997	0.091499999	0.111699998	0.081600003	0.082900003	0.091200002	0.097499996	0.095200002	0.093900003	0.090599999	0.113200001	0.082099997	0.082099997	0.0889	0.099200003	0.092299998	0.091899998	0.092200004	0.110399999	0.081900001	0.083400004	0.0902	0.0986	0.092399999	0.092	0.090400003	0.109700002	0.083999999	0.082900003	0.090499997	0.101199999	0.092200004	0.090800002	0.090300001	0.108599998	0.081699997	0.083499998	0.089599997
6	3232	37	0.087099999	0.086900003	0.091399997	0.1039	0.080899999	0.081600003	0.092	0.0964	0.090000004	0.089500003	0.0911	0.109800003	0.082599998	0.084100001	0.092500001	0.099100001	0.096000001	0.094599999	0.091499999	0.113499999	0.083400004	0.083099999	0.089699998	0.100199997	0.092699997	0.092299998	0.092299998	0.1109	0.082800001	0.083999999	0.090800002	0.098800004	0.093699999	0.092900001	0.091300003	0.1105	0.083899997	0.082699999	0.0902	0.100500003	0.093599997	0.091899998	0.090899996	0.109300002	0.082699999	0.084299996	0.090300001
7	3878.3	37.1	0.087499999	0.087399997	0.091799997	0.1043	0.081699997	0.082400002	0.092600003	0.097499996	0.091600001	0.0911	0.092299998	0.110799998	0.083099999	0.084600002	0.093000002	0.099799998	0.097400002	0.096000001	0.092699997	0.115199998	0.084200002	0.084200002	0.090800002	0.101599999	0.092600003	0.092	0.092299998	0.110600002	0.083099999	0.084600002	0.091600001	0.0999	0.093199998	0.092699997	0.091200002	0.110299997	0.084899999	0.083499998	0.091399997	0.1017	0.093500003	0.092200004	0.091499999	0.110200003	0.082500003	0.084399998	0.090999998
8	4524.5	36.9	0.086099997	0.085699998	0.090700001	0.102499999	0.080700003	0.081600003	0.091899998	0.096600004	0.089900002	0.089599997	0.090999998	0.109099999	0.081900001	0.083300002	0.091499999	0.098099999	0.094300002	0.092900001	0.0902	0.111599997	0.082599998	0.082599998	0.089299999	0.100100003	0.090800002	0.090400003	0.0911	0.108800001	0.082500003	0.083800003	0.090300001	0.098700002	0.091499999	0.090999998	0.089900002	0.108099997	0.083899997	0.082900003	0.090599999	0.101300001	0.092699997	0.091200002	0.090599999	0.108499996	0.081500001	0.083400004	0.089599997
9	5170.8	36.6	0.086999997	0.086599998	0.091300003	0.1039	0.081600003	0.082400002	0.092600003	0.097499996	0.0902	0.089599997	0.090899996	0.109399997	0.081799999	0.083300002	0.091700003	0.098300003	0.096100003	0.094800003	0.091600001	0.114200003	0.083800003	0.0836	0.089900002	0.101099998	0.092500001	0.092100002	0.092100002	0.1109	0.082800001	0.084299996	0.090899996	0.099799998	0.092900001	0.092299998	0.090999998	0.110100001	0.083700001	0.082699999	0.090300001	0.101099998	0.093400002	0.092100002	0.091300003	0.110299997	0.082199998	0.083999999	0.0902
10	5817.1	36.8	0.086400002	0.086199999	0.091600001	0.104099996	0.082800001	0.083700001	0.093999997	0.099399999	0.090400003	0.089900002	0.091600001	0.109499998	0.082800001	0.084299996	0.093199998	0.100100003	0.097000003	0.096000001	0.093099996	0.115699999	0.0836	0.083499998	0.090400003	0.1017	0.092699997	0.092200004	0.092699997	0.111100003	0.084399998	0.085900001	0.093000002	0.101800002	0.094099998	0.093699999	0.092500001	0.112000003	0.084600002	0.0836	0.091600001	0.102399997	0.093900003	0.092600003	0.092200004	0.111400001	0.0823	0.084100001	0.090800002
11	6463.3	36.9	0.087300003	0.087099999	0.091799997	0.104999997	0.081299998	0.082099997	0.092799999	0.098200001	0.090700001	0.0902	0.091799997	0.110200003	0.082000002	0.0836	0.092399999	0.099200003	0.095700003	0.094400004	0.091799997	0.114299998	0.083400004	0.0836	0.090499997	0.102200001	0.092200004	0.091700003	0.092299998	0.111000001	0.083899997	0.0854	0.091899998	0.101599999	0.092500001	0.092299998	0.091200002	0.110699996	0.084299996	0.083300002	0.090999998	0.102499999	0.093000002	0.091700003	0.090899996	0.110600002	0.082099997	0.083899997	0.090300001
12	7109.6	37.3	0.087499999	0.086999997	0.091799997	0.104000002	0.0823	0.082800001	0.093099996	0.097900003	0.092100002	0.091200002	0.092500001	0.110699996	0.082699999	0.083899997	0.092600003	0.098999999	0.096900001	0.095100001	0.092	0.114399999	0.083999999	0.083800003	0.090800002	0.101400003	0.093000002	0.092200004	0.092600003	0.1109	0.084200002	0.0854	0.092399999	0.101000004	0.093900003	0.0933	0.092	0.111100003	0.085000001	0.084299996	0.092299998	0.102700002	0.0942	0.093000002	0.091600001	0.1105	0.082900003	0.084700003	0.090899996
13	7755.9	37.4	0.086900003	0.086300001	0.091200002	0.1043	0.082199998	0.082800001	0.093099996	0.098399997	0.091200002	0.090499997	0.091799997	0.109300002	0.082500003	0.0836	0.092200004	0.098700002	0.095899999	0.094300002	0.0911	0.113399997	0.0836	0.083300002	0.090300001	0.101099998	0.0933	0.092500001	0.092600003	0.111100003	0.083099999	0.084399998	0.091499999	0.100100003	0.093099996	0.092399999	0.090999998	0.1105	0.083700001	0.082800001	0.090700001	0.101300001	0.093400002	0.092200004	0.0911	0.109999999	0.082599998	0.083999999	0.090499997
14	8402.1	37.5	0.086000003	0.085500002	0.090099998	0.101999998	0.081200004	0.081900001	0.092200004	0.097199999	0.090300001	0.089699998	0.091300003	0.109200001	0.082199998	0.083300002	0.092	0.0986	0.095600002	0.0942	0.091300003	0.113600001	0.083300002	0.082999997	0.090000004	0.101000004	0.091600001	0.091300003	0.091700003	0.1096	0.082800001	0.084100001	0.090400003	0.099399999	0.092399999	0.091799997	0.090700001	0.110100001	0.084100001	0.083099999	0.090899996	0.101599999	0.092399999	0.0911	0.090300001	0.108900003	0.082199998	0.084100001	0.090300001
15	9048.4	37	0.088500001	0.088	0.092699997	0.105999999	0.081600003	0.082400002	0.092699997	0.097800002	0.090800002	0.090400003	0.092399999	0.1096	0.082800001	0.084299996	0.0933	0.099600002	0.096100003	0.094899997	0.092299998	0.114299998	0.083999999	0.083999999	0.091200002	0.101999998	0.092600003	0.092200004	0.092799999	0.110600002	0.082800001	0.083999999	0.091200002	0.099699996	0.093000002	0.092699997	0.092100002	0.110699996	0.083099999	0.082500003	0.090800002	0.101099998	0.093500003	0.092299998	0.092100002	0.110299997	0.082699999	0.084399998	0.090999998
16	9694.7	36.8	0.088799998	0.088100001	0.092799999	0.104699999	0.082599998	0.082999997	0.092699997	0.098099999	0.091600001	0.090800002	0.092399999	0.109399997	0.082900003	0.084200002	0.092699997	0.099399999	0.097400002	0.096000001	0.092900001	0.115199998	0.085000001	0.084700003	0.091200002	0.102399997	0.093000002	0.092399999	0.092799999	0.111100003	0.083700001	0.085000001	0.091499999	0.100299999	0.0933	0.092900001	0.091300003	0.110699996	0.0845	0.0836	0.091700003	0.102700002	0.094400004	0.092900001	0.091899998	0.110799998	0.083400004	0.085000001	0.090899996
17	10340.9	36.8	0.087499999	0.087200001	0.091899998	0.1043	0.0814	0.082099997	0.092900001	0.098099999	0.090599999	0.090099998	0.092	0.109300002	0.0823	0.083700001	0.092500001	0.098899998	0.095600002	0.094300002	0.092200004	0.113799997	0.083300002	0.083099999	0.090400003	0.101300001	0.092200004	0.091799997	0.092699997	0.110600002	0.0836	0.085100003	0.092399999	0.100900002	0.093199998	0.092600003	0.091799997	0.1105	0.0836	0.082500003	0.090800002	0.101199999	0.093400002	0.092	0.091600001	0.110200003	0.082500003	0.084200002	0.090700001
18	10987.2	36.9	0.087300003	0.086800002	0.091600001	0.103399999	0.082599998	0.0832	0.093000002	0.098800004	0.092299998	0.091399997	0.092600003	0.109899998	0.082999997	0.084399998	0.093000002	0.100100003	0.097800002	0.096100003	0.092699997	0.1153	0.083999999	0.083700001	0.090599999	0.102200001	0.093500003	0.093000002	0.093199998	0.111599997	0.0836	0.084799998	0.091600001	0.100599997	0.093699999	0.093199998	0.091899998	0.111199997	0.0845	0.0832	0.090999998	0.101800002	0.094499998	0.0933	0.092200004	0.111500002	0.082900003	0.084600002	0.090899996
19	11633.5	36.8	0.0867	0.086300001	0.090899996	0.102799997	0.080799997	0.081600003	0.091700003	0.0973	0.090899996	0.090499997	0.092	0.109399997	0.082000002	0.083099999	0.091700003	0.098200001	0.095299996	0.094099998	0.091300003	0.113200001	0.082900003	0.082900003	0.089599997	0.101000004	0.090700001	0.090400003	0.091300003	0.108900003	0.082500003	0.083999999	0.090800002	0.100000001	0.091700003	0.091600001	0.090700001	0.1096	0.084200002	0.083400004	0.091200002	0.102300003	0.092600003	0.091399997	0.090599999	0.109399997	0.082400002	0.084399998	0.090499997
20	12279.7	37.2	0.0876	0.087200001	0.091700003	0.104000002	0.081200004	0.081900001	0.092399999	0.097599998	0.090899996	0.090400003	0.092200004	0.109399997	0.082000002	0.083400004	0.091899998	0.098499998	0.096100003	0.094800003	0.092	0.114200003	0.082800001	0.082800001	0.090099998	0.101199999	0.092299998	0.091600001	0.092500001	0.110299997	0.082800001	0.084100001	0.091300003	0.100199997	0.091899998	0.091499999	0.090499997	0.109200001	0.0832	0.0823	0.0902	0.1008	0.093000002	0.091899998	0.091499999	0.109700002	0.082500003	0.084299996	0.090999998
21	12926	37.4	0.0876	0.086999997	0.091499999	0.103399999	0.081600003	0.082000002	0.092299998	0.097599998	0.091200002	0.090300001	0.091899998	0.108199999	0.082599998	0.0836	0.092500001	0.098999999	0.096000001	0.094499998	0.091499999	0.113499999	0.0836	0.0832	0.090099998	0.101099998	0.092200004	0.091399997	0.092399999	0.109700002	0.082900003	0.084299996	0.091300003	0.100000001	0.092299998	0.091600001	0.090400003	0.108900003	0.0845	0.083400004	0.091300003	0.1021	0.092799999	0.091700003	0.090800002	0.109099999	0.0823	0.083800003	0.0898
22	13572.3	37.3	0.087499999	0.086800002	0.091700003	0.103299998	0.081299998	0.082000002	0.092100002	0.098099999	0.091300003	0.090499997	0.091899998	0.109499998	0.082900003	0.084100001	0.0933	0.100000001	0.096600004	0.095299996	0.092200004	0.115000002	0.0836	0.083300002	0.090599999	0.1017	0.092299998	0.091499999	0.092299998	0.110200003	0.082900003	0.084100001	0.091399997	0.100199997	0.092500001	0.092100002	0.090999998	0.110200003	0.082900003	0.082000002	0.090300001	0.101000004	0.093000002	0.091700003	0.090999998	0.109800003	0.083300002	0.085000001	0.091200002
23	14218.5	37.4	0.086400002	0.086099997	0.091200002	0.103	0.081200004	0.082199998	0.092299998	0.098300003	0.090700001	0.090000004	0.091799997	0.108800001	0.081900001	0.083700001	0.092299998	0.099299997	0.0955	0.094300002	0.091499999	0.113899998	0.083099999	0.083300002	0.090400003	0.102499999	0.091399997	0.090999998	0.092	0.109700002	0.081799999	0.083400004	0.090300001	0.099699996	0.091499999	0.091399997	0.090499997	0.109200001	0.083300002	0.082500003	0.090800002	0.102200001	0.092600003	0.091799997	0.091399997	0.109800003	0.082400002	0.0845	0.090899996
24	14864.8	37.2	0.086900003	0.086400002	0.091300003	0.103200004	0.081699997	0.082199998	0.092299998	0.098200001	0.091700003	0.090999998	0.092500001	0.109700002	0.0832	0.084600002	0.093599997	0.100400001	0.096100003	0.094800003	0.092	0.113899998	0.0836	0.083499998	0.090700001	0.102300003	0.091499999	0.090899996	0.091600001	0.109800003	0.083400004	0.084799998	0.091799997	0.101499997	0.092	0.091700003	0.090700001	0.109700002	0.084399998	0.083400004	0.091300003	0.102700002	0.092900001	0.091700003	0.090899996	0.109800003	0.0836	0.085299999	0.091399997
25	15511.1	37.2	0.087700002	0.087200001	0.091700003	0.103799999	0.082099997	0.082800001	0.092600003	0.098300003	0.091399997	0.090400003	0.091899998	0.1087	0.082199998	0.083300002	0.092100002	0.0986	0.095799997	0.094300002	0.091399997	0.1131	0.083899997	0.0836	0.090300001	0.101899996	0.092299998	0.091499999	0.092100002	0.109999999	0.082900003	0.084299996	0.090700001	0.099799998	0.092399999	0.092	0.090899996	0.109300002	0.084100001	0.083099999	0.090899996	0.101999998	0.092799999	0.091499999	0.090599999	0.109300002	0.082599998	0.084399998	0.090400003
26	16157.3	36.7	0.086999997	0.086599998	0.091799997	0.103100002	0.081500001	0.0823	0.092100002	0.098499998	0.091899998	0.0911	0.092399999	0.109700002	0.0832	0.084600002	0.0933	0.100500003	0.096500002	0.095100001	0.091899998	0.114299998	0.083700001	0.0836	0.090800002	0.102399997	0.091799997	0.091300003	0.092200004	0.109800003	0.082900003	0.0845	0.091300003	0.100500003	0.092900001	0.092699997	0.091700003	0.110399999	0.083999999	0.082999997	0.090999998	0.1021	0.092200004	0.0911	0.090499997	0.109099999	0.082099997	0.084100001	0.090300001
27	16803.6	36.9	0.088299997	0.087700002	0.092500001	0.104400001	0.082500003	0.083400004	0.093699999	0.0995	0.092	0.091399997	0.093199998	0.109899998	0.082900003	0.084299996	0.093400002	0.100100003	0.095899999	0.094800003	0.092100002	0.113799997	0.083899997	0.083899997	0.090899996	0.102300003	0.092699997	0.092399999	0.093400002	0.111100003	0.083300002	0.084700003	0.091899998	0.101099998	0.092399999	0.092200004	0.091300003	0.109999999	0.0836	0.082900003	0.090999998	0.1021	0.092600003	0.091700003	0.091399997	0.109700002	0.083400004	0.0854	0.091700003
28	17449.8	37.4	0.087700002	0.087399997	0.091499999	0.104400001	0.082199998	0.082900003	0.093000002	0.099100001	0.0911	0.0902	0.092100002	0.1087	0.082800001	0.0845	0.0933	0.099799998	0.095700003	0.094400004	0.091499999	0.113499999	0.083800003	0.0836	0.090400003	0.1021	0.091399997	0.090899996	0.091899998	0.1096	0.082199998	0.0836	0.090499997	0.099799998	0.091399997	0.091300003	0.090599999	0.109099999	0.0845	0.083400004	0.091300003	0.102300003	0.092500001	0.091600001	0.090899996	0.109700002	0.082000002	0.083800003	0.090099998
29	18096.1	37.4	0.087899998	0.087499999	0.092200004	0.104500003	0.082000002	0.082500003	0.092200004	0.0986	0.092299998	0.091300003	0.093199998	0.1105	0.082900003	0.084700003	0.0933	0.100199997	0.096500002	0.095100001	0.092299998	0.114699997	0.083700001	0.0836	0.090700001	0.102499999	0.091799997	0.091499999	0.092500001	0.110699996	0.084100001	0.0854	0.092200004	0.102300003	0.092500001	0.092399999	0.091700003	0.110600002	0.085299999	0.084299996	0.092200004	0.104199998	0.092799999	0.091899998	0.091399997	0.110299997	0.082900003	0.084899999	0.091300003
30	18742.4	37.2	0.085900001	0.0854	0.090300001	0.101800002	0.081600003	0.0823	0.092399999	0.0986	0.0911	0.090599999	0.092600003	0.109999999	0.0823	0.0836	0.092699997	0.0995	0.0955	0.094400004	0.091700003	0.114200003	0.0836	0.083499998	0.090599999	0.102300003	0.090899996	0.090700001	0.091399997	0.109099999	0.082400002	0.083800003	0.090700001	0.100299999	0.091799997	0.091499999	0.090800002	0.1096	0.083700001	0.082800001	0.090999998	0.102300003	0.091799997	0.090700001	0.0902	0.1087	0.082199998	0.084299996	0.090499997
31	19388.6	37	0.087700002	0.087099999	0.091700003	0.103500001	0.081900001	0.082500003	0.092399999	0.0986	0.091700003	0.090700001	0.092299998	0.109499998	0.082400002	0.0836	0.092600003	0.098999999	0.096100003	0.094899997	0.092	0.114299998	0.083499998	0.083099999	0.090000004	0.101300001	0.091700003	0.091600001	0.092	0.109800003	0.083099999	0.084399998	0.090999998	0.100199997	0.092299998	0.092100002	0.091200002	0.109499998	0.0836	0.082599998	0.090499997	0.1017	0.092600003	0.091399997	0.090700001	0.108999997	0.081500001	0.083300002	0.089500003
32	20034.9	37	0.087399997	0.086800002	0.091399997	0.103600003	0.082000002	0.082500003	0.092600003	0.098800004	0.092	0.090999998	0.092699997	0.109999999	0.083300002	0.084899999	0.0942	0.101000004	0.096600004	0.095299996	0.092299998	0.115000002	0.083099999	0.082999997	0.090099998	0.101599999	0.092100002	0.091899998	0.092200004	0.1105	0.083300002	0.084700003	0.091200002	0.100900002	0.092200004	0.091799997	0.090999998	0.1096	0.084100001	0.082900003	0.090499997	0.1021	0.092699997	0.091700003	0.090999998	0.109899998	0.082599998	0.0845	0.090400003
33	20681.2	36.9	0.088399999	0.087300003	0.092100002	0.104000002	0.082500003	0.082999997	0.092600003	0.099299997	0.092299998	0.0911	0.092500001	0.109999999	0.083800003	0.084799998	0.093699999	0.101099998	0.096799999	0.095200002	0.092100002	0.114699997	0.084799998	0.084600002	0.091499999	0.104000002	0.092200004	0.092	0.092500001	0.110399999	0.083499998	0.085000001	0.091700003	0.1017	0.092699997	0.092299998	0.0911	0.109800003	0.085000001	0.0836	0.091600001	0.103500001	0.093400002	0.092200004	0.0911	0.110200003	0.082500003	0.084399998	0.090400003
34	21327.5	36.9	0.088	0.086800002	0.091399997	0.104099996	0.082099997	0.082800001	0.092600003	0.098700002	0.092799999	0.092	0.093699999	0.111400001	0.083499998	0.085100003	0.093699999	0.100500003	0.097099997	0.095899999	0.092799999	0.115699999	0.083800003	0.083700001	0.090899996	0.102799997	0.092	0.092200004	0.092699997	0.110799998	0.0832	0.084700003	0.091499999	0.101099998	0.092600003	0.092299998	0.091300003	0.109999999	0.0836	0.082800001	0.090999998	0.102499999	0.093199998	0.092100002	0.091499999	0.110200003	0.082099997	0.084100001	0.0902
35	21973.7	37.2	0.088399999	0.087499999	0.092699997	0.104800001	0.082099997	0.082699999	0.092399999	0.098800004	0.093099996	0.092299998	0.093800001	0.111500002	0.083300002	0.084399998	0.093199998	0.100000001	0.097199999	0.096100003	0.0933	0.115999997	0.084600002	0.084700003	0.091499999	0.103699997	0.0933	0.093199998	0.093900003	0.112400003	0.082900003	0.084299996	0.090999998	0.100699998	0.092600003	0.092399999	0.091200002	0.109999999	0.084799998	0.083800003	0.091799997	0.103100002	0.093000002	0.092299998	0.091600001	0.110600002	0.0832	0.085199997	0.091399997
36	22620	37.5	0.087700002	0.086999997	0.091899998	0.104400001	0.0814	0.082099997	0.092	0.098499998	0.092	0.091200002	0.092900001	0.110200003	0.082699999	0.084100001	0.093000002	0.100100003	0.096199997	0.095299996	0.092699997	0.115199998	0.0836	0.083400004	0.090400003	0.102300003	0.092299998	0.092100002	0.092699997	0.110399999	0.082500003	0.084100001	0.090999998	0.100900002	0.0911	0.0911	0.090400003	0.108999997	0.084299996	0.0832	0.091200002	0.102799997	0.092299998	0.091499999	0.090899996	0.109700002	0.082699999	0.084799998	0.090800002
37	23266.3	37	0.087499999	0.086300001	0.090499997	0.103200004	0.0823	0.082999997	0.093000002	0.099699996	0.092600003	0.091899998	0.093099996	0.110600002	0.082999997	0.084399998	0.0933	0.100400001	0.096799999	0.095700003	0.092500001	0.115199998	0.084100001	0.083999999	0.090999998	0.103299998	0.092500001	0.092200004	0.092	0.110399999	0.083499998	0.084899999	0.091600001	0.1017	0.092200004	0.091700003	0.090400003	0.109399997	0.083499998	0.082800001	0.090700001	0.102300003	0.092500001	0.091499999	0.090800002	0.108999997	0.082599998	0.084399998	0.0902
38	23912.5	36.8	0.088200003	0.087300003	0.091600001	0.104500003	0.0823	0.082800001	0.092500001	0.098999999	0.092500001	0.091499999	0.092799999	0.109999999	0.083499998	0.085000001	0.093500003	0.100599997	0.096199997	0.095100001	0.092	0.114600003	0.084100001	0.083899997	0.090999998	0.103	0.092699997	0.092600003	0.092699997	0.111100003	0.083300002	0.084700003	0.091200002	0.101400003	0.092500001	0.092100002	0.090899996	0.109999999	0.0836	0.082699999	0.090599999	0.102200001	0.092900001	0.091899998	0.0911	0.110200003	0.082099997	0.084200002	0.090300001
39	24558.8	36.8	0.087200001	0.086199999	0.090999998	0.103699997	0.0823	0.082900003	0.092500001	0.099399999	0.092399999	0.091600001	0.093000002	0.110399999	0.083300002	0.084600002	0.093199998	0.100400001	0.0964	0.095299996	0.092299998	0.115099996	0.083700001	0.083700001	0.090499997	0.103299998	0.092399999	0.092399999	0.092699997	0.111400001	0.0832	0.085000001	0.091300003	0.1017	0.092600003	0.092399999	0.091200002	0.110299997	0.083400004	0.082599998	0.090400003	0.1021	0.092900001	0.092	0.091300003	0.110200003	0.082400002	0.084399998	0.090099998
40	25205	37.2	0.0876	0.086599998	0.091600001	0.103799999	0.082000002	0.082599998	0.092100002	0.0986	0.092699997	0.091899998	0.093500003	0.111000001	0.083400004	0.084899999	0.093400002	0.100599997	0.096100003	0.094999999	0.092100002	0.114299998	0.084100001	0.084100001	0.0911	0.103100002	0.092	0.092100002	0.092699997	0.111100003	0.082900003	0.084399998	0.0911	0.101199999	0.091899998	0.091700003	0.090700001	0.109499998	0.084100001	0.083300002	0.091300003	0.103	0.092699997	0.091700003	0.090899996	0.109899998	0.081799999	0.083899997	0.090099998
41	25851.3	37.4	0.087800004	0.0867	0.091899998	0.103299998	0.082800001	0.0832	0.092500001	0.099100001	0.094099998	0.092500001	0.0942	0.112099998	0.084799998	0.086099997	0.0942	0.101199999	0.0986	0.097400002	0.093599997	0.116599999	0.084899999	0.0845	0.091200002	0.103200004	0.093900003	0.093900003	0.093800001	0.112199999	0.084399998	0.085699998	0.092500001	0.1017	0.093999997	0.093599997	0.091899998	0.110699996	0.085000001	0.083999999	0.091600001	0.103	0.093599997	0.092699997	0.091899998	0.110399999	0.083899997	0.085900001	0.091700003
42	26497.6	37.5	0.088100001	0.087200001	0.091899998	0.104599997	0.082699999	0.083300002	0.092699997	0.099699996	0.0933	0.092299998	0.093599997	0.111000001	0.084299996	0.085900001	0.094300002	0.101599999	0.097099997	0.095899999	0.092600003	0.115099996	0.084299996	0.084200002	0.090800002	0.102899998	0.092299998	0.092200004	0.092500001	0.110600002	0.083700001	0.0854	0.091899998	0.101599999	0.092900001	0.093000002	0.091399997	0.110699996	0.083800003	0.082999997	0.090899996	0.1021	0.093400002	0.092600003	0.091700003	0.110299997	0.082599998	0.0845	0.090499997
43	27143.8	37	0.088399999	0.087800004	0.092900001	0.105400003	0.082599998	0.083300002	0.092900001	0.099699996	0.093599997	0.092699997	0.094099998	0.112800002	0.084399998	0.086499996	0.094800003	0.102300003	0.097499996	0.096299998	0.092900001	0.115900002	0.084799998	0.084799998	0.091499999	0.1039	0.092699997	0.092799999	0.092799999	0.111299999	0.083400004	0.085100003	0.091499999	0.101599999	0.091899998	0.091899998	0.090999998	0.109499998	0.084600002	0.083999999	0.091899998	0.103299998	0.093500003	0.092900001	0.091899998	0.110600002	0.0823	0.084299996	0.090499997
44	27790.1	36.8	0.088	0.087099999	0.092100002	0.104599997	0.082400002	0.0832	0.092799999	0.0999	0.093199998	0.092299998	0.093699999	0.111299999	0.084399998	0.085900001	0.094599999	0.1021	0.096199997	0.095399998	0.092200004	0.1149	0.084600002	0.0845	0.091700003	0.1043	0.092100002	0.092399999	0.092699997	0.111299999	0.082699999	0.084200002	0.091200002	0.101300001	0.092399999	0.092500001	0.091399997	0.1105	0.084100001	0.083099999	0.090999998	0.102799997	0.092200004	0.091600001	0.090999998	0.109999999	0.082599998	0.0845	0.090599999
45	28436.4	37	0.089299999	0.088100001	0.092699997	0.105800003	0.083300002	0.083700001	0.093099996	0.100100003	0.0942	0.092900001	0.094300002	0.112099998	0.084399998	0.085500002	0.093800001	0.101300001	0.097900003	0.096600004	0.093400002	0.115800001	0.085299999	0.085100003	0.091700003	0.104699999	0.093199998	0.093099996	0.093599997	0.111400001	0.083800003	0.085000001	0.091399997	0.1017	0.093099996	0.092799999	0.091499999	0.110299997	0.084899999	0.083899997	0.091600001	0.103799999	0.093400002	0.092600003	0.091600001	0.110600002	0.083899997	0.085500002	0.091200002
46	29082.6	37.3	0.088	0.086999997	0.091700003	0.104800001	0.082599998	0.0832	0.093099996	0.100000001	0.094300002	0.092799999	0.093900003	0.111500002	0.084600002	0.086099997	0.094700001	0.1021	0.096500002	0.095399998	0.092299998	0.114299998	0.0845	0.084299996	0.091399997	0.104099996	0.091899998	0.091600001	0.092600003	0.109899998	0.083999999	0.0854	0.091899998	0.101999998	0.092100002	0.091899998	0.0911	0.1096	0.084899999	0.083999999	0.092	0.104199998	0.093500003	0.092699997	0.091700003	0.110699996	0.083400004	0.085299999	0.091300003
47	29728.9	37.5	0.0876	0.086800002	0.091600001	0.1052	0.081699997	0.082099997	0.0911	0.098099999	0.094099998	0.092799999	0.093699999	0.111400001	0.084799998	0.086199999	0.094400004	0.101599999	0.096699998	0.0955	0.092500001	0.115000002	0.0836	0.083499998	0.0902	0.102300003	0.092299998	0.092200004	0.092299998	0.110600002	0.083800003	0.085500002	0.092	0.102200001	0.092200004	0.092	0.090800002	0.109399997	0.083999999	0.0832	0.090999998	0.103	0.092100002	0.091700003	0.090899996	0.109399997	0.082800001	0.085000001	0.090899996
48	30375.2	37.2	0.087700002	0.086800002	0.091399997	0.105400003	0.082000002	0.082500003	0.091799997	0.098800004	0.093999997	0.093000002	0.093999997	0.111699998	0.084299996	0.0858	0.094499998	0.101300001	0.097499996	0.096299998	0.092900001	0.115500003	0.084700003	0.084799998	0.091700003	0.104199998	0.092699997	0.092399999	0.092600003	0.110699996	0.082999997	0.0845	0.0911	0.101199999	0.092500001	0.092399999	0.091200002	0.109800003	0.084299996	0.083300002	0.090999998	0.102700002	0.092799999	0.092200004	0.091200002	0.109800003	0.082599998	0.084700003	0.090700001
49	31021.4	36.9	0.0876	0.0867	0.091600001	0.105300002	0.081799999	0.082699999	0.092200004	0.099200003	0.094899997	0.093500003	0.094899997	0.112499997	0.0845	0.086099997	0.094700001	0.101800002	0.0977	0.096799999	0.093500003	0.116300002	0.084600002	0.084700003	0.091300003	0.103600003	0.091899998	0.091899998	0.092900001	0.110699996	0.083300002	0.084799998	0.091600001	0.1017	0.092900001	0.093000002	0.091899998	0.110799998	0.083300002	0.082599998	0.090400003	0.102499999	0.092500001	0.092100002	0.091300003	0.109899998	0.082400002	0.084399998	0.090599999
50	31667.7	36.8	0.089000002	0.087899998	0.092799999	0.105400003	0.082599998	0.083300002	0.092600003	0.0999	0.094700001	0.093500003	0.094800003	0.112599999	0.084799998	0.086499996	0.094599999	0.101999998	0.0977	0.096799999	0.093699999	0.116400003	0.0845	0.084299996	0.090899996	0.103799999	0.091799997	0.092100002	0.092600003	0.110299997	0.083099999	0.084799998	0.091700003	0.101800002	0.092200004	0.092	0.091200002	0.109800003	0.084200002	0.083700001	0.091600001	0.103600003	0.093500003	0.092900001	0.092	0.110799998	0.082800001	0.084700003	0.090700001
51	32313.9	37	0.088	0.086999997	0.092100002	0.105300002	0.082599998	0.082999997	0.092100002	0.099299997	0.0955	0.093999997	0.095399998	0.113200001	0.085299999	0.086999997	0.094899997	0.102499999	0.097800002	0.096699998	0.093800001	0.1162	0.085000001	0.084899999	0.091700003	0.104099996	0.092799999	0.093099996	0.093599997	0.111599997	0.084299996	0.085600004	0.092100002	0.1021	0.092100002	0.092	0.091399997	0.109800003	0.085000001	0.084200002	0.091600001	0.103699997	0.092900001	0.092299998	0.091899998	0.110399999	0.082800001	0.0845	0.090400003
52	32960.2	37.4	0.089100003	0.088200003	0.093000002	0.105700001	0.082599998	0.083400004	0.092399999	0.0999	0.095399998	0.093900003	0.095100001	0.112899996	0.085500002	0.0876	0.095299996	0.103299998	0.097099997	0.096299998	0.093400002	0.1153	0.085199997	0.085100003	0.091700003	0.104599997	0.092500001	0.092600003	0.093400002	0.1109	0.083800003	0.0854	0.091700003	0.102200001	0.093000002	0.093000002	0.091899998	0.1109	0.084299996	0.083700001	0.091799997	0.103799999	0.093000002	0.092399999	0.091499999	0.110200003	0.0832	0.0854	0.091700003
53	33606.5	37.2	0.088	0.086900003	0.091600001	0.104900002	0.082400002	0.082999997	0.092299998	0.099600002	0.095299996	0.093900003	0.095100001	0.113799997	0.084899999	0.086599998	0.094300002	0.101800002	0.097800002	0.096500002	0.092799999	0.115500003	0.085199997	0.085000001	0.091799997	0.104099996	0.093099996	0.0933	0.093500003	0.112300001	0.083899997	0.085299999	0.091700003	0.101800002	0.093900003	0.093800001	0.092	0.111500002	0.083899997	0.082800001	0.090400003	0.102300003	0.092600003	0.091799997	0.090599999	0.109700002	0.082400002	0.084100001	0.090300001
54	34252.8	36.6	0.089000002	0.087800004	0.092799999	0.106399998	0.082800001	0.083400004	0.092100002	0.0999	0.096100003	0.094700001	0.095899999	0.114100002	0.086599998	0.088200003	0.095600002	0.103500001	0.0986	0.097400002	0.094099998	0.1175	0.086000003	0.0858	0.092100002	0.105700001	0.093800001	0.093800001	0.093900003	0.112499997	0.0845	0.086000003	0.092	0.102799997	0.092900001	0.092600003	0.091300003	0.110200003	0.084899999	0.084399998	0.092100002	0.104500003	0.093400002	0.092600003	0.091600001	0.110600002	0.083400004	0.085000001	0.090999998
55	34899	36.8	0.088399999	0.087399997	0.091899998	0.105400003	0.082199998	0.082900003	0.092	0.0995	0.095399998	0.093900003	0.095399998	0.113300003	0.0858	0.087800004	0.0955	0.103200004	0.096600004	0.095899999	0.093099996	0.114799999	0.085100003	0.085199997	0.092200004	0.105099998	0.092100002	0.091799997	0.092900001	0.110699996	0.0836	0.085299999	0.091600001	0.102200001	0.092699997	0.092500001	0.091499999	0.110200003	0.084600002	0.084600002	0.092299998	0.104599997	0.092699997	0.092100002	0.091700003	0.109999999	0.082900003	0.084799998	0.090800002
56	35545.3	37	0.088799998	0.087800004	0.092299998	0.105300002	0.082800001	0.083300002	0.092600003	0.099799998	0.096500002	0.094999999	0.096199997	0.114399999	0.086800002	0.088100001	0.096500002	0.1039	0.099100001	0.097999997	0.094300002	0.1171	0.085299999	0.085299999	0.092	0.104800001	0.092699997	0.092799999	0.093099996	0.111000001	0.084200002	0.085900001	0.092299998	0.102499999	0.093500003	0.093400002	0.092200004	0.110799998	0.084100001	0.083700001	0.091600001	0.103299998	0.093999997	0.093199998	0.092200004	0.111100003	0.083400004	0.085199997	0.091200002
57	36191.5	37.3	0.088699996	0.0876	0.092399999	0.105300002	0.082699999	0.0832	0.092299998	0.100100003	0.095899999	0.093999997	0.095100001	0.115099996	0.086300001	0.088100001	0.096100003	0.103799999	0.098300003	0.096900001	0.093699999	0.116599999	0.086499996	0.086400002	0.092799999	0.1061	0.093699999	0.093699999	0.093999997	0.1127	0.083899997	0.085199997	0.091600001	0.102200001	0.092900001	0.092799999	0.091499999	0.1105	0.084700003	0.083700001	0.091499999	0.104000002	0.0933	0.092500001	0.091700003	0.110699996	0.082599998	0.0845	0.090599999
58	36837.8	37.5	0.089000002	0.087899998	0.092799999	0.105599999	0.0832	0.083499998	0.092699997	0.100199997	0.096500002	0.094999999	0.095899999	0.115999997	0.086099997	0.087700002	0.095700003	0.103399999	0.097900003	0.096699998	0.093400002	0.115999997	0.085699998	0.0854	0.091799997	0.104800001	0.093699999	0.093500003	0.093999997	0.112599999	0.084700003	0.086000003	0.092500001	0.103	0.093099996	0.093000002	0.092	0.111000001	0.084399998	0.0836	0.091300003	0.103399999	0.092900001	0.092200004	0.091300003	0.110399999	0.083099999	0.084700003	0.090700001
59	37484.1	37	0.088500001	0.0876	0.092200004	0.1061	0.082000002	0.082800001	0.092200004	0.099399999	0.095100001	0.093699999	0.095100001	0.113600001	0.086300001	0.088200003	0.096299998	0.103699997	0.097199999	0.0964	0.093400002	0.115000002	0.086199999	0.086199999	0.092399999	0.105700001	0.091899998	0.092100002	0.092600003	0.110200003	0.084100001	0.0858	0.091600001	0.103	0.093000002	0.092900001	0.091600001	0.110100001	0.084100001	0.083999999	0.091700003	0.104000002	0.093000002	0.092699997	0.091499999	0.1105	0.083099999	0.085000001	0.0911
60	38130.3	36.6	0.089100003	0.088100001	0.092699997	0.106799997	0.082599998	0.0832	0.092399999	0.0999	0.097000003	0.095399998	0.096600004	0.115099996	0.0867	0.088299997	0.096199997	0.103799999	0.098200001	0.097099997	0.093999997	0.116499998	0.085100003	0.084899999	0.091600001	0.104800001	0.093000002	0.092900001	0.0933	0.111599997	0.084799998	0.086300001	0.092500001	0.103399999	0.092799999	0.092500001	0.091499999	0.110600002	0.084100001	0.083899997	0.092	0.103799999	0.093000002	0.092100002	0.091499999	0.110399999	0.083499998	0.085100003	0.0911
61	38776.6	36.8	0.0898	0.088600002	0.093000002	0.105599999	0.083800003	0.084200002	0.093099996	0.100699998	0.099600002	0.097199999	0.097599998	0.118299998	0.087099999	0.088799998	0.096500002	0.104000002	0.100000001	0.098800004	0.095100001	0.117600001	0.086999997	0.086800002	0.093400002	0.106399998	0.093500003	0.0933	0.093699999	0.111100003	0.085500002	0.086999997	0.092900001	0.103500001	0.094400004	0.093999997	0.092299998	0.111500002	0.084600002	0.083700001	0.091200002	0.103500001	0.093900003	0.093099996	0.091799997	0.110299997	0.083899997	0.085500002	0.091200002
62	39422.9	36.8	0.089100003	0.088	0.093000002	0.105800003	0.082999997	0.083700001	0.092699997	0.100400001	0.098099999	0.096199997	0.097400002	0.115699999	0.088399999	0.089599997	0.097400002	0.105099998	0.099799998	0.098800004	0.095600002	0.118100002	0.085900001	0.0858	0.092600003	0.105700001	0.093099996	0.093099996	0.093900003	0.111699998	0.0858	0.087499999	0.093699999	0.104900002	0.093699999	0.093500003	0.092399999	0.111299999	0.0854	0.0845	0.092399999	0.104999997	0.093900003	0.093500003	0.092699997	0.111500002	0.084200002	0.086300001	0.092799999
63	40069.1	36.9	0.088200003	0.087099999	0.092	0.105800003	0.082800001	0.083300002	0.092500001	0.100199997	0.098499998	0.095899999	0.097000003	0.115400001	0.087700002	0.089100003	0.096699998	0.1043	0.098899998	0.097800002	0.094800003	0.116999999	0.085900001	0.085699998	0.092100002	0.105499998	0.093599997	0.0933	0.093900003	0.111599997	0.0854	0.087099999	0.093099996	0.1043	0.093599997	0.093400002	0.092200004	0.111400001	0.084200002	0.083999999	0.092	0.104199998	0.092200004	0.091700003	0.0911	0.1096	0.082900003	0.084700003	0.0911
64	40715.4	37.2	0.088	0.086900003	0.091799997	0.1043	0.082500003	0.083099999	0.091799997	0.100199997	0.098800004	0.096500002	0.0973	0.1162	0.087399997	0.0889	0.096600004	0.104500003	0.099200003	0.097999997	0.094999999	0.116899997	0.086000003	0.0858	0.092900001	0.105800003	0.093500003	0.093199998	0.093699999	0.111500002	0.085100003	0.086499996	0.092900001	0.103699997	0.093199998	0.093000002	0.091899998	0.110699996	0.083400004	0.083099999	0.090899996	0.103	0.092600003	0.092100002	0.091200002	0.110100001	0.083099999	0.084700003	0.090899996
65	41361.7	37.3	0.088500001	0.087700002	0.092500001	0.1061	0.082500003	0.082999997	0.091799997	0.0995	0.098099999	0.0964	0.0973	0.1171	0.088100001	0.090000004	0.097800002	0.105700001	0.099299997	0.098200001	0.094999999	0.1175	0.086599998	0.086400002	0.093099996	0.1065	0.093400002	0.0933	0.093800001	0.111900002	0.084700003	0.086199999	0.092299998	0.103100002	0.093000002	0.093000002	0.091700003	0.110799998	0.084399998	0.084200002	0.091799997	0.104400001	0.092699997	0.092100002	0.091300003	0.110399999	0.082999997	0.084899999	0.0911
66	42007.9	37.4	0.089000002	0.087800004	0.092299998	0.105999999	0.083099999	0.0836	0.092799999	0.100599997	0.0999	0.097900003	0.098700002	0.117299996	0.088	0.089699998	0.097800002	0.105499998	0.099299997	0.098300003	0.095200002	0.117200002	0.086999997	0.086800002	0.093599997	0.106700003	0.093099996	0.092900001	0.093500003	0.111199997	0.084600002	0.086099997	0.092699997	0.103299998	0.092699997	0.092500001	0.091600001	0.110299997	0.084600002	0.084200002	0.091899998	0.104500003	0.092600003	0.091899998	0.091399997	0.110399999	0.083400004	0.085299999	0.091399997
67	42654.2	37.3	0.090499997	0.089299999	0.093599997	0.108000003	0.0832	0.0836	0.092500001	0.100599997	0.100500003	0.098499998	0.098999999	0.119099997	0.088799998	0.090000004	0.098099999	0.105899997	0.0999	0.098700002	0.095100001	0.118100002	0.087899998	0.087399997	0.0942	0.107299998	0.0942	0.093900003	0.0942	0.112599999	0.0854	0.086900003	0.093400002	0.104199998	0.094599999	0.094300002	0.093000002	0.112199999	0.084299996	0.084299996	0.092100002	0.104199998	0.094099998	0.0933	0.092299998	0.111500002	0.083700001	0.085299999	0.091700003
68	43300.5	37.5	0.088799998	0.087399997	0.092200004	0.104800001	0.0832	0.083400004	0.092100002	0.100199997	0.101400003	0.098899998	0.099699996	0.119999997	0.089199997	0.0902	0.097900003	0.105599999	0.1008	0.099100001	0.095200002	0.118100002	0.088200003	0.087800004	0.093900003	0.107600003	0.0955	0.095100001	0.094499998	0.113399997	0.085699998	0.086800002	0.092799999	0.1039	0.094400004	0.093999997	0.092200004	0.111199997	0.086000003	0.084899999	0.092399999	0.104900002	0.094599999	0.093699999	0.092399999	0.111299999	0.083899997	0.0854	0.091499999
69	43946.7	37.3	0.088200003	0.086999997	0.091499999	0.103799999	0.082099997	0.082500003	0.0911	0.098999999	0.100599997	0.097900003	0.098399997	0.118500002	0.088500001	0.0898	0.097499996	0.104999997	0.099799998	0.0986	0.095299996	0.117399998	0.086900003	0.086400002	0.092699997	0.105999999	0.0933	0.093400002	0.0933	0.111299999	0.085100003	0.086499996	0.092500001	0.103699997	0.093699999	0.093400002	0.091899998	0.1105	0.084399998	0.083999999	0.091200002	0.104199998	0.093400002	0.092699997	0.091600001	0.110399999	0.083400004	0.085199997	0.091200002
70	44593	37.4	0.089100003	0.087800004	0.092299998	0.105700001	0.082599998	0.083099999	0.091399997	0.099799998	0.101199999	0.098700002	0.099100001	0.120300002	0.089400001	0.090899996	0.098499998	0.106600001	0.100400001	0.098999999	0.095600002	0.117799997	0.088799998	0.088200003	0.094300002	0.108199999	0.094999999	0.094700001	0.094899997	0.112999998	0.085699998	0.086900003	0.092799999	0.1039	0.094099998	0.093699999	0.092399999	0.111100003	0.084799998	0.084700003	0.092200004	0.104900002	0.093400002	0.092500001	0.091600001	0.1105	0.083899997	0.085500002	0.091399997
71	45239.3	37.5	0.089000002	0.088200003	0.092900001	0.1061	0.082800001	0.083499998	0.092600003	0.100900002	0.101000004	0.098700002	0.0995	0.118900001	0.089699998	0.091499999	0.099299997	0.107199997	0.099600002	0.098700002	0.095799997	0.118100002	0.087200001	0.087099999	0.093900003	0.1074	0.093900003	0.094099998	0.094599999	0.1127	0.084899999	0.086499996	0.092699997	0.1039	0.094099998	0.093800001	0.092699997	0.112000003	0.085299999	0.084399998	0.092	0.104900002	0.093699999	0.093000002	0.092500001	0.111400001	0.083300002	0.085100003	0.091600001
72	45885.5	37.3	0.088699996	0.087899998	0.092600003	0.105700001	0.083099999	0.083899997	0.092900001	0.101199999	0.101300001	0.099100001	0.099699996	0.118699998	0.089699998	0.091399997	0.099399999	0.1074	0.100299999	0.098899998	0.096500002	0.118799999	0.087200001	0.086999997	0.093599997	0.107100002	0.093999997	0.093999997	0.094300002	0.112400003	0.085000001	0.086499996	0.092699997	0.103699997	0.0933	0.093199998	0.092399999	0.111500002	0.084200002	0.083800003	0.091700003	0.104099996	0.0933	0.092699997	0.092100002	0.111000001	0.082400002	0.084299996	0.090499997
73	46531.8	37.5	0.089100003	0.088	0.093099996	0.1065	0.0823	0.082800001	0.091700003	0.100100003	0.101999998	0.099600002	0.100400001	0.1193	0.089699998	0.091499999	0.099600002	0.108099997	0.099799998	0.098200001	0.096000001	0.117700003	0.087399997	0.087399997	0.0942	0.1083	0.093800001	0.093800001	0.093900003	0.112099998	0.085000001	0.086499996	0.092699997	0.104000002	0.093500003	0.093199998	0.091700003	0.1109	0.084399998	0.084299996	0.092299998	0.105400003	0.092900001	0.092200004	0.091399997	0.110200003	0.0823	0.083999999	0.090700001
74	47178	37.4	0.087099999	0.086300001	0.091499999	0.104099996	0.082400002	0.083400004	0.092299998	0.101099998	0.101899996	0.0995	0.100000001	0.1215	0.090499997	0.092299998	0.100699998	0.108900003	0.100500003	0.099399999	0.096199997	0.118600003	0.086999997	0.087099999	0.093999997	0.107900001	0.093900003	0.093800001	0.094499998	0.112899996	0.085299999	0.086900003	0.093500003	0.104800001	0.092600003	0.092600003	0.091499999	0.110699996	0.084299996	0.0845	0.092600003	0.105899997	0.093400002	0.093099996	0.092200004	0.111500002	0.082800001	0.084700003	0.091600001
75	47824.3	37.3	0.088200003	0.087099999	0.091799997	0.104699999	0.0832	0.083700001	0.092399999	0.101099998	0.103500001	0.100699998	0.100900002	0.122000001	0.090999998	0.092500001	0.100299999	0.108900003	0.1017	0.0999	0.096799999	0.119400002	0.088200003	0.087800004	0.094300002	0.1083	0.094999999	0.094800003	0.094800003	0.113300003	0.085699998	0.087200001	0.093099996	0.104599997	0.094400004	0.0942	0.092699997	0.112000003	0.084100001	0.083999999	0.091600001	0.104500003	0.094300002	0.093500003	0.092399999	0.111699998	0.0832	0.084799998	0.091300003
76	48470.6	37.2	0.0876	0.086900003	0.091799997	0.1043	0.082199998	0.0832	0.092200004	0.101000004	0.103600003	0.101300001	0.1017	0.123499997	0.091300003	0.092900001	0.1008	0.109300002	0.101099998	0.100199997	0.096500002	0.119199999	0.088600002	0.088699996	0.095200002	0.1096	0.093999997	0.093800001	0.094300002	0.112599999	0.084600002	0.086599998	0.093099996	0.1043	0.092600003	0.092500001	0.091399997	0.110100001	0.083700001	0.083999999	0.092	0.104800001	0.092500001	0.092200004	0.090899996	0.109999999	0.083099999	0.085199997	0.091899998
77	49116.9	37.2	0.088600002	0.087700002	0.092399999	0.104900002	0.082699999	0.083300002	0.092399999	0.100599997	0.104999997	0.103399999	0.103699997	0.124399997	0.091499999	0.093000002	0.100900002	0.1087	0.101800002	0.100599997	0.097400002	0.119400002	0.0889	0.088600002	0.094899997	0.108599998	0.095600002	0.095200002	0.095600002	0.113700002	0.086400002	0.088	0.094099998	0.105300002	0.093400002	0.0933	0.092299998	0.111100003	0.0854	0.085000001	0.092799999	0.105400003	0.093900003	0.093400002	0.092600003	0.111599997	0.083899997	0.085699998	0.092100002
78	49763.1	37.3	0.089599997	0.088600002	0.093400002	0.107199997	0.083700001	0.0845	0.093000002	0.101499997	0.106200002	0.103100002	0.103399999	0.1259	0.0933	0.094300002	0.102600001	0.111000001	0.103200004	0.1017	0.098800004	0.121200003	0.089699998	0.089299999	0.095700003	0.109700002	0.095299996	0.094999999	0.095399998	0.113300003	0.086800002	0.088299997	0.094300002	0.105999999	0.094400004	0.0942	0.0933	0.111699998	0.085600004	0.085500002	0.092900001	0.1061	0.093900003	0.093099996	0.092200004	0.111000001	0.084799998	0.086300001	0.092200004
79	50409.4	37.3	0.088399999	0.087399997	0.092100002	0.105499998	0.082599998	0.0832	0.092100002	0.100699998	0.106399998	0.104500003	0.104099996	0.125200003	0.092900001	0.094400004	0.102300003	0.110299997	0.102399997	0.101099998	0.098099999	0.120099999	0.088799998	0.088399999	0.095200002	0.108800001	0.095100001	0.094999999	0.095799997	0.113700002	0.086300001	0.088100001	0.094499998	0.106299996	0.093900003	0.093900003	0.093199998	0.112300001	0.085299999	0.084600002	0.092500001	0.105800003	0.0933	0.092699997	0.091899998	0.1105	0.084100001	0.085900001	0.092200004
80	51055.6	37.5	0.089400001	0.088200003	0.093000002	0.105999999	0.083099999	0.0836	0.092500001	0.101000004	0.107000001	0.104999997	0.104000002	0.1259	0.093400002	0.094700001	0.102899998	0.110699996	0.102600001	0.101300001	0.098200001	0.120300002	0.090099998	0.0898	0.096500002	0.110100001	0.095200002	0.094999999	0.0955	0.113499999	0.086300001	0.088	0.094499998	0.105499998	0.093800001	0.093599997	0.092600003	0.111299999	0.085100003	0.084899999	0.092399999	0.105400003	0.0942	0.093699999	0.092699997	0.111599997	0.083999999	0.085600004	0.092
81	51701.9	37.4	0.089500003	0.088399999	0.093199998	0.106600001	0.083300002	0.084200002	0.093199998	0.101499997	0.107900001	0.104699999	0.104699999	0.128000006	0.093400002	0.094999999	0.103	0.111299999	0.103699997	0.102700002	0.099399999	0.121799998	0.090999998	0.090899996	0.096799999	0.111699998	0.095600002	0.095299996	0.095899999	0.114	0.086400002	0.088200003	0.094499998	0.1061	0.094700001	0.094800003	0.093900003	0.112800002	0.085100003	0.085299999	0.093099996	0.106399998	0.093699999	0.093400002	0.092699997	0.111199997	0.084100001	0.086000003	0.092399999
82	52348.2	37.4	0.089299999	0.088399999	0.093500003	0.106700003	0.082500003	0.083400004	0.093000002	0.101599999	0.1074	0.104199998	0.104800001	0.127900004	0.093800001	0.095299996	0.104199998	0.111500002	0.102700002	0.101499997	0.098700002	0.120800003	0.089400001	0.089199997	0.096100003	0.109999999	0.095600002	0.094999999	0.096000001	0.114	0.086900003	0.088600002	0.095100001	0.106799997	0.093099996	0.092900001	0.092299998	0.111000001	0.085299999	0.085100003	0.092900001	0.105800003	0.093400002	0.092900001	0.092399999	0.111400001	0.083300002	0.085199997	0.092
83	52994.5	37.5	0.089900002	0.089000002	0.093900003	0.106899999	0.083300002	0.084100001	0.093099996	0.101800002	0.109499998	0.107600003	0.1061	0.130500004	0.095399998	0.096699998	0.104599997	0.112899996	0.104800001	0.103100002	0.099799998	0.122400001	0.090899996	0.090599999	0.097099997	0.111699998	0.0964	0.096100003	0.096699998	0.115199998	0.087300003	0.088600002	0.094999999	0.106200002	0.095200002	0.094999999	0.093800001	0.113300003	0.085299999	0.085199997	0.0933	0.106299996	0.093800001	0.093500003	0.092699997	0.112099998	0.084299996	0.086099997	0.092799999
84	53640.7	37.4	0.090099998	0.089100003	0.093500003	0.107299998	0.083899997	0.084600002	0.093000002	0.101800002	0.109899998	0.107299998	0.1061	0.131200001	0.096000001	0.096900001	0.1043	0.112499997	0.104599997	0.103	0.099600002	0.122000001	0.091499999	0.0911	0.097099997	0.111299999	0.096199997	0.096100003	0.095600002	0.113700002	0.087399997	0.088799998	0.094700001	0.1065	0.094700001	0.0942	0.092900001	0.112099998	0.085600004	0.0854	0.093099996	0.106299996	0.094599999	0.093800001	0.092500001	0.111500002	0.084799998	0.086599998	0.092699997
85	54287	37.3	0.089500003	0.088600002	0.093099996	0.106200002	0.083499998	0.083999999	0.092600003	0.101400003	0.111000001	0.1074	0.1074	0.131699994	0.096500002	0.097099997	0.104999997	0.112499997	0.104400001	0.103100002	0.099699996	0.121600002	0.091799997	0.091499999	0.0977	0.112199999	0.0973	0.096699998	0.097000003	0.114799999	0.0876	0.089000002	0.095100001	0.106399998	0.094400004	0.094099998	0.093000002	0.111900002	0.085699998	0.085699998	0.093500003	0.106399998	0.094300002	0.093800001	0.092699997	0.111699998	0.083999999	0.0858	0.092
86	54933.3	37.4	0.089599997	0.088600002	0.092900001	0.107299998	0.081900001	0.082500003	0.091300003	0.099699996	0.1105	0.1083	0.107299998	0.1329	0.096100003	0.097199999	0.1052	0.112499997	0.104500003	0.103500001	0.099799998	0.122199997	0.091300003	0.090899996	0.0973	0.111500002	0.096000001	0.095600002	0.096100003	0.114200003	0.087399997	0.0889	0.094800003	0.106700003	0.094099998	0.093900003	0.093099996	0.112300001	0.085199997	0.085199997	0.092699997	0.105999999	0.093699999	0.093000002	0.091700003	0.110699996	0.083800003	0.085500002	0.091799997
87	55579.5	37.5	0.089100003	0.088100001	0.093099996	0.105599999	0.083899997	0.084700003	0.093000002	0.101999998	0.1131	0.1105	0.109999999	0.135800004	0.097800002	0.098800004	0.106700003	0.114600003	0.105899997	0.103600003	0.101099998	0.123300001	0.092799999	0.092500001	0.099100001	0.113399997	0.0977	0.0973	0.098200001	0.116099998	0.087300003	0.088699996	0.095299996	0.106799997	0.095600002	0.095399998	0.094599999	0.113600001	0.085699998	0.085600004	0.093500003	0.106600001	0.094099998	0.093500003	0.092699997	0.111500002	0.085199997	0.0867	0.093199998
88	56225.8	37.4	0.089000002	0.088100001	0.092799999	0.107000001	0.083099999	0.083800003	0.092900001	0.101300001	0.112499997	0.1096	0.108800001	0.136000007	0.0977	0.098399997	0.106399998	0.113799997	0.105300002	0.103200004	0.100900002	0.122199997	0.092100002	0.091700003	0.097999997	0.112400003	0.097000003	0.096799999	0.097499996	0.115000002	0.088600002	0.089900002	0.096100003	0.108199999	0.094899997	0.094700001	0.093999997	0.112899996	0.085900001	0.085900001	0.093599997	0.106600001	0.094999999	0.094599999	0.093500003	0.112899996	0.084600002	0.086000003	0.092100002
89	56872	37.4	0.089900002	0.088799998	0.093099996	0.107500002	0.083899997	0.084600002	0.0933	0.101999998	0.113399997	0.111000001	0.109099999	0.136700004	0.098700002	0.098700002	0.107299998	0.114500001	0.105999999	0.104099996	0.101099998	0.123000003	0.092699997	0.092299998	0.098800004	0.1127	0.096799999	0.096500002	0.096900001	0.114500001	0.088	0.089299999	0.095100001	0.106299996	0.095299996	0.095200002	0.094099998	0.112999998	0.086199999	0.086000003	0.0933	0.106299996	0.094599999	0.0942	0.093400002	0.112099998	0.084200002	0.0858	0.091899998
90	57518.3	37.4	0.0902	0.089000002	0.093400002	0.106200002	0.082999997	0.083499998	0.092500001	0.100699998	0.115599997	0.113300003	0.111900002	0.139899999	0.099100001	0.099799998	0.107900001	0.114600003	0.107299998	0.1052	0.101800002	0.123800002	0.093099996	0.092600003	0.099100001	0.112599999	0.097400002	0.097099997	0.0977	0.1149	0.088699996	0.090099998	0.096500002	0.107500002	0.095200002	0.094700001	0.093599997	0.112099998	0.086499996	0.086300001	0.093999997	0.1065	0.0942	0.093999997	0.092600003	0.110799998	0.085299999	0.0867	0.092900001
91	58164.6	37.4	0.088799998	0.088200003	0.092799999	0.105800003	0.082500003	0.083300002	0.092100002	0.101000004	0.115999997	0.115500003	0.111699998	0.140599996	0.099299997	0.099799998	0.108400002	0.114600003	0.106799997	0.105400003	0.102399997	0.124399997	0.092600003	0.092100002	0.098399997	0.1127	0.0964	0.096199997	0.097000003	0.114100002	0.088299997	0.089599997	0.095799997	0.107600003	0.094499998	0.094300002	0.093599997	0.112000003	0.085600004	0.085600004	0.093400002	0.106899999	0.093599997	0.093199998	0.092200004	0.1109	0.083700001	0.085500002	0.091899998
92	58810.9	37	0.0902	0.089000002	0.092900001	0.1061	0.083400004	0.083899997	0.092	0.100699998	0.117899999	0.116400003	0.112599999	0.141499996	0.100400001	0.100599997	0.108599998	0.115099996	0.108099997	0.106299996	0.102600001	0.124300003	0.093800001	0.093000002	0.098899998	0.112800002	0.097800002	0.0973	0.0977	0.115099996	0.088699996	0.089900002	0.096100003	0.107000001	0.0955	0.094800003	0.093599997	0.112099998	0.086000003	0.085500002	0.093099996	0.1061	0.0942	0.093500003	0.092399999	0.1105	0.083999999	0.0854	0.091700003
93	59457.2	37	0.089599997	0.088600002	0.092699997	0.107100002	0.082500003	0.083300002	0.091399997	0.100599997	0.1197	0.1175	0.113899998	0.143999994	0.100699998	0.101099998	0.109800003	0.116400003	0.108400002	0.106799997	0.103399999	0.125400007	0.093500003	0.093199998	0.099200003	0.114	0.097199999	0.096699998	0.097400002	0.114699997	0.088600002	0.090000004	0.095700003	0.107600003	0.094899997	0.094599999	0.093699999	0.112400003	0.086599998	0.086300001	0.093999997	0.107000001	0.093800001	0.093400002	0.092500001	0.110799998	0.084200002	0.085900001	0.092200004
94	60103.4	36.8	0.0898	0.088799998	0.093199998	0.107299998	0.082999997	0.083499998	0.092200004	0.101199999	0.122299999	0.119599998	0.116300002	0.145600006	0.102600001	0.102700002	0.111000001	0.1171	0.1087	0.106700003	0.103699997	0.125599995	0.094899997	0.094300002	0.100699998	0.1149	0.098200001	0.097400002	0.097999997	0.115699999	0.0898	0.0911	0.097499996	0.108800001	0.096000001	0.095399998	0.094700001	0.113200001	0.086800002	0.086599998	0.094700001	0.107799999	0.094499998	0.093800001	0.092900001	0.111400001	0.085500002	0.087099999	0.0933
95	60749.7	36.7	0.088699996	0.087899998	0.092600003	0.105899997	0.082400002	0.0832	0.091899998	0.101300001	0.122500002	0.121200003	0.117200002	0.147400007	0.103299998	0.103500001	0.112199999	0.118799999	0.109700002	0.107799999	0.104099996	0.126900002	0.095100001	0.094599999	0.101000004	0.1162	0.098499998	0.098099999	0.098800004	0.116800003	0.088699996	0.0902	0.096500002	0.108599998	0.095399998	0.095399998	0.094300002	0.113499999	0.085299999	0.085600004	0.093500003	0.107000001	0.093800001	0.093599997	0.092600003	0.111599997	0.084399998	0.086099997	0.093000002
96	61396	36.8	0.089500003	0.088699996	0.093500003	0.105800003	0.082500003	0.083300002	0.092	0.101000004	0.125300005	0.122900002	0.118799999	0.150099993	0.105099998	0.104999997	0.114399999	0.119599998	0.1105	0.1087	0.105400003	0.128000006	0.095200002	0.094800003	0.101199999	0.115500003	0.098899998	0.098899998	0.099799998	0.117600001	0.090300001	0.091600001	0.0977	0.109800003	0.096199997	0.096100003	0.095200002	0.114299998	0.087200001	0.087300003	0.094700001	0.109300002	0.094999999	0.094700001	0.093900003	0.112999998	0.0845	0.086199999	0.092699997
97	62042.2	36.9	0.088399999	0.087300003	0.091600001	0.105099998	0.083099999	0.083700001	0.092200004	0.101300001	0.126399994	0.123999998	0.119099997	0.148800001	0.104900002	0.105300002	0.114699997	0.118699998	0.110600002	0.108499996	0.104999997	0.126800001	0.095399998	0.094499998	0.100599997	0.115099996	0.099600002	0.098700002	0.0995	0.1171	0.089900002	0.091200002	0.097099997	0.109099999	0.095700003	0.095200002	0.094099998	0.113399997	0.085900001	0.085600004	0.0933	0.106399998	0.094599999	0.093800001	0.093099996	0.112000003	0.084600002	0.085900001	0.092100002
98	62688.5	36.9	0.089100003	0.088100001	0.092399999	0.105899997	0.083400004	0.083999999	0.092299998	0.101499997	0.129500002	0.127200007	0.120899998	0.152400002	0.107600003	0.107900001	0.116700001	0.1206	0.1118	0.109399997	0.105499998	0.127399996	0.096500002	0.095700003	0.101899996	0.116899997	0.099699996	0.099399999	0.099799998	0.117700003	0.0911	0.092399999	0.098399997	0.110799998	0.097000003	0.096600004	0.095399998	0.1153	0.086800002	0.086800002	0.094599999	0.107799999	0.095299996	0.094599999	0.094099998	0.112499997	0.086199999	0.087800004	0.093900003
99	63334.8	37	0.089400001	0.088299997	0.093000002	0.106200002	0.083999999	0.084700003	0.092900001	0.1021	0.131400004	0.130400002	0.1228	0.155300006	0.107699998	0.1083	0.117200002	0.121600002	0.1127	0.110699996	0.107299998	0.129600003	0.096799999	0.095799997	0.102399997	0.116899997	0.100000001	0.099399999	0.099799998	0.117299996	0.090999998	0.092299998	0.0986	0.110100001	0.097099997	0.096600004	0.095600002	0.114299998	0.0876	0.087399997	0.094899997	0.108099997	0.095100001	0.094300002	0.093699999	0.112300001	0.086400002	0.088100001	0.0942
100	63981.1	36.8	0.089900002	0.0889	0.093500003	0.1061	0.083899997	0.084600002	0.093099996	0.102399997	0.134399995	0.1329	0.126100004	0.158299997	0.110100001	0.110399999	0.119800001	0.123800002	0.114100002	0.112400003	0.108000003	0.129899994	0.098099999	0.097099997	0.103399999	0.117600001	0.101199999	0.100400001	0.100900002	0.1184	0.092	0.093000002	0.099399999	0.111299999	0.097400002	0.097000003	0.096199997	0.114600003	0.087099999	0.086999997	0.094899997	0.107900001	0.094800003	0.093900003	0.093599997	0.1118	0.0858	0.087499999	0.093999997
101	64627.3	36.9	0.089299999	0.088299997	0.092699997	0.106299996	0.083800003	0.084100001	0.092500001	0.1021	0.135900006	0.134599999	0.126100004	0.158800006	0.109399997	0.109200001	0.118900001	0.123899996	0.114	0.112899996	0.108000003	0.129899994	0.097499996	0.096799999	0.103299998	0.1175	0.1008	0.100400001	0.100900002	0.118199997	0.0911	0.092399999	0.098499998	0.110399999	0.096000001	0.095700003	0.095100001	0.113499999	0.0876	0.0876	0.095299996	0.108599998	0.095200002	0.094300002	0.093900003	0.112400003	0.085000001	0.086400002	0.092699997
102	65273.6	37	0.090499997	0.089199997	0.0933	0.106700003	0.082999997	0.083300002	0.091799997	0.1008	0.139699996	0.1382	0.129099995	0.161799997	0.111199997	0.111100003	0.120800003	0.124499999	0.114299998	0.113899998	0.107900001	0.130799994	0.097800002	0.096699998	0.103100002	0.116999999	0.1008	0.100100003	0.100699998	0.1184	0.091399997	0.092500001	0.098999999	0.110399999	0.097099997	0.096600004	0.095299996	0.114200003	0.088100001	0.087899998	0.095600002	0.109099999	0.095700003	0.094899997	0.093999997	0.112800002	0.084600002	0.086000003	0.092299998
103	65919.8	37.3	0.0898	0.088500001	0.092699997	0.1065	0.0836	0.084100001	0.092699997	0.101800002	0.142499998	0.140599996	0.130999997	0.163200006	0.112199999	0.1118	0.1215	0.126000002	0.115000002	0.113200001	0.110200003	0.130600005	0.098700002	0.097499996	0.103799999	0.118100002	0.101099998	0.100400001	0.101000004	0.118199997	0.092500001	0.093900003	0.099799998	0.1118	0.096900001	0.0964	0.095399998	0.114	0.0876	0.087399997	0.095100001	0.108999997	0.095399998	0.094599999	0.093900003	0.112599999	0.086000003	0.087399997	0.093500003
104	66566.1	37.2	0.090099998	0.089000002	0.093400002	0.106700003	0.083300002	0.083999999	0.092600003	0.1017	0.145799994	0.143800005	0.133900002	0.166500002	0.112800002	0.112199999	0.122000001	0.125400007	0.1162	0.113499999	0.110299997	0.133200005	0.098399997	0.097099997	0.103799999	0.117799997	0.101899996	0.101099998	0.1017	0.119599998	0.091899998	0.092699997	0.099200003	0.1109	0.097400002	0.097099997	0.096199997	0.115199998	0.088200003	0.087700002	0.095700003	0.108800001	0.095799997	0.094999999	0.094300002	0.1131	0.085299999	0.086599998	0.092900001
105	67212.4	37.2	0.089199997	0.088299997	0.092799999	0.105400003	0.082400002	0.083300002	0.091799997	0.101099998	0.149700001	0.147499993	0.136700004	0.170699999	0.114799999	0.114500001	0.1241	0.126699999	0.117799997	0.117200002	0.112899996	0.134200007	0.0995	0.098700002	0.104999997	0.118500002	0.102499999	0.101800002	0.102499999	0.1197	0.092500001	0.093500003	0.0999	0.111699998	0.096699998	0.096600004	0.0955	0.114500001	0.087899998	0.087899998	0.095799997	0.108900003	0.0955	0.094999999	0.0942	0.112800002	0.084899999	0.086800002	0.093199998
106	67858.6	37.3	0.090300001	0.089199997	0.093599997	0.107600003	0.083300002	0.083700001	0.092	0.101000004	0.153200001	0.150700003	0.138999999	0.172700003	0.116099998	0.115400001	0.124700002	0.126900002	0.120399997	0.1193	0.112899996	0.136700004	0.100199997	0.098899998	0.105099998	0.118699998	0.104199998	0.103200004	0.103399999	0.120899998	0.093900003	0.094999999	0.1008	0.112400003	0.099100001	0.098099999	0.096600004	0.115500003	0.088699996	0.088399999	0.095899999	0.108999997	0.096100003	0.095200002	0.094099998	0.112400003	0.086300001	0.0876	0.093800001
107	68504.9	37.5	0.090000004	0.088799998	0.093199998	0.107000001	0.083099999	0.083700001	0.091899998	0.101199999	0.156800002	0.154100001	0.141800001	0.176200002	0.118199997	0.116899997	0.126399994	0.1285	0.120700002	0.119599998	0.114500001	0.136899993	0.101199999	0.099699996	0.106399998	0.120200001	0.1039	0.103	0.103100002	0.120800003	0.093699999	0.094599999	0.1008	0.112800002	0.098800004	0.098099999	0.096600004	0.115599997	0.088100001	0.087899998	0.0955	0.108400002	0.0964	0.095399998	0.094300002	0.112899996	0.085500002	0.087200001	0.093699999
108	69151.2	37.5	0.089199997	0.087899998	0.092200004	0.105300002	0.083099999	0.083499998	0.092	0.101300001	0.159899995	0.157000005	0.144400001	0.179199994	0.120200001	0.118299998	0.127200007	0.129199997	0.122599997	0.122100003	0.115999997	0.138600007	0.101800002	0.100400001	0.106799997	0.120099999	0.103799999	0.102899998	0.103299998	0.120800003	0.0942	0.095100001	0.101000004	0.113499999	0.0977	0.0973	0.0964	0.115099996	0.0889	0.088299997	0.096000001	0.1096	0.095899999	0.095100001	0.094300002	0.112599999	0.086400002	0.087700002	0.093599997
109	69797.5	37.5	0.089000002	0.087700002	0.092	0.105099998	0.083800003	0.0845	0.092699997	0.1021	0.163200006	0.160899997	0.147499993	0.182699993	0.122699998	0.120899998	0.129500002	0.130799994	0.1241	0.123400003	0.116700001	0.139899999	0.103699997	0.101499997	0.108000003	0.120999999	0.104000002	0.103100002	0.103500001	0.120499998	0.095100001	0.095899999	0.1017	0.113799997	0.098200001	0.097800002	0.096799999	0.115199998	0.089500003	0.089199997	0.096699998	0.109700002	0.096199997	0.095100001	0.0942	0.112400003	0.085900001	0.087200001	0.093400002
110	70443.7	37.3	0.089299999	0.088100001	0.092399999	0.1052	0.083099999	0.0836	0.091700003	0.1008	0.167400002	0.164900005	0.150700003	0.186800003	0.124799997	0.122100003	0.130600005	0.131099999	0.125699997	0.124399997	0.118600003	0.141299993	0.103699997	0.101199999	0.107900001	0.1197	0.105999999	0.1052	0.104699999	0.122500002	0.0955	0.096100003	0.1017	0.113600001	0.098099999	0.097499996	0.096699998	0.1153	0.089500003	0.089000002	0.096100003	0.109499998	0.096199997	0.095299996	0.094099998	0.112599999	0.086599998	0.087800004	0.093900003
111	71090	37.3	0.090400003	0.089500003	0.093900003	0.108499996	0.083099999	0.083800003	0.091899998	0.101300001	0.171200007	0.169200003	0.154699996	0.191400006	0.127599999	0.124799997	0.133100003	0.133900002	0.129500002	0.127299994	0.121200003	0.144199997	0.105899997	0.103100002	0.110100001	0.121699996	0.105899997	0.1052	0.1052	0.122699998	0.096000001	0.096900001	0.103100002	0.1149	0.099299997	0.098899998	0.098099999	0.116599999	0.090099998	0.089699998	0.097400002	0.110699996	0.096699998	0.096000001	0.095299996	0.113700002	0.086900003	0.088299997	0.094700001
112	71736.3	36.9	0.089199997	0.088500001	0.093000002	0.107299998	0.083499998	0.083899997	0.092399999	0.101499997	0.175500005	0.173800007	0.158600003	0.1954	0.129500002	0.126300007	0.134599999	0.134800002	0.130199999	0.127299994	0.121200003	0.144299999	0.106799997	0.1043	0.112000003	0.122000001	0.105899997	0.105099998	0.105499998	0.122699998	0.096299998	0.097000003	0.103200004	0.1149	0.099699996	0.099200003	0.098300003	0.116700001	0.090099998	0.089599997	0.096900001	0.109800003	0.096500002	0.095100001	0.094700001	0.112599999	0.087300003	0.088699996	0.094700001
113	72382.6	36.8	0.089400001	0.088399999	0.092799999	0.106700003	0.083400004	0.083999999	0.091899998	0.101899996	0.179800004	0.178499997	0.162	0.200100005	0.131699994	0.128199995	0.136399999	0.136099994	0.132200003	0.129299998	0.122400001	0.146599993	0.107699998	0.106200002	0.113399997	0.122900002	0.106200002	0.105800003	0.106200002	0.124399997	0.096100003	0.096900001	0.103100002	0.114699997	0.098499998	0.098300003	0.097599998	0.116499998	0.089400001	0.089100003	0.096900001	0.110799998	0.0964	0.095600002	0.094899997	0.114100002	0.086499996	0.087899998	0.094099998
114	73028.8	36.7	0.091200002	0.090000004	0.093999997	0.107500002	0.0832	0.083800003	0.092	0.101599999	0.183400005	0.182699993	0.166099995	0.203899994	0.135800004	0.132100001	0.140499994	0.139300004	0.132699996	0.129999995	0.124300003	0.148300007	0.109399997	0.107500002	0.115199998	0.123999998	0.107699998	0.106700003	0.107500002	0.124399997	0.097199999	0.097800002	0.1039	0.115900002	0.099799998	0.099299997	0.0986	0.116999999	0.0911	0.090800002	0.098700002	0.112300001	0.097099997	0.096000001	0.095399998	0.113600001	0.087800004	0.089599997	0.095399998
115	73675.1	36.8	0.090700001	0.089699998	0.093800001	0.107000001	0.082999997	0.083899997	0.092200004	0.102300003	0.189199999	0.189199999	0.171000004	0.210700005	0.138300002	0.134299994	0.142199993	0.140900001	0.135499999	0.134200007	0.127000004	0.151600003	0.109800003	0.107799999	0.115699999	0.124399997	0.1083	0.107799999	0.107600003	0.125300005	0.098099999	0.098999999	0.105300002	0.116800003	0.099699996	0.099299997	0.098399997	0.116700001	0.090499997	0.0902	0.098099999	0.111400001	0.097599998	0.096900001	0.096000001	0.114799999	0.087300003	0.0889	0.0955
116	74321.4	37	0.0902	0.089199997	0.093500003	0.108099997	0.083999999	0.084799998	0.093800001	0.103299998	0.194100007	0.195099995	0.176200002	0.215800002	0.141599998	0.137500003	0.145400003	0.143399999	0.136800006	0.135299996	0.1285	0.153300002	0.111299999	0.108999997	0.117299996	0.125200003	0.109499998	0.108999997	0.108900003	0.127399996	0.098499998	0.099200003	0.105899997	0.1175	0.101499997	0.101099998	0.100000001	0.119199999	0.091399997	0.091200002	0.099100001	0.112800002	0.0973	0.096500002	0.096199997	0.114600003	0.088	0.089400001	0.095799997
117	74967.6	37	0.089400001	0.088299997	0.092699997	0.106200002	0.082699999	0.0832	0.091600001	0.101300001	0.198599994	0.199300006	0.179199994	0.219699994	0.146300003	0.140900001	0.148300007	0.1461	0.137500003	0.1373	0.130099997	0.154799998	0.112099998	0.109800003	0.1175	0.125799999	0.109499998	0.1096	0.110399999	0.127800003	0.098300003	0.099100001	0.105400003	0.116999999	0.100699998	0.100100003	0.099299997	0.118199997	0.091600001	0.091399997	0.099100001	0.113499999	0.097800002	0.096699998	0.096000001	0.114799999	0.087200001	0.0889	0.094899997
118	75613.9	36.9	0.090300001	0.089100003	0.093000002	0.107000001	0.083999999	0.0845	0.092	0.101899996	0.2042	0.205899999	0.184200004	0.225299999	0.149800003	0.143999994	0.150999993	0.148000002	0.141800001	0.141399994	0.133300006	0.157399997	0.114100002	0.111900002	0.118100002	0.127200007	0.110600002	0.111299999	0.110100001	0.128399998	0.100000001	0.100400001	0.106399998	0.117700003	0.101899996	0.101999998	0.100100003	0.118699998	0.092500001	0.091899998	0.099200003	0.1127	0.098700002	0.0977	0.096500002	0.115199998	0.088699996	0.090000004	0.096000001
119	76260.2	37	0.089699998	0.088699996	0.092799999	0.107500002	0.082800001	0.083300002	0.091200002	0.100900002	0.210199997	0.212799996	0.190300003	0.232700005	0.153300002	0.147400007	0.154200003	0.1505	0.144199997	0.142900005	0.135600001	0.159500003	0.115599997	0.112199999	0.119400002	0.128800005	0.112099998	0.112400003	0.111599997	0.129800007	0.099600002	0.100000001	0.1061	0.117399998	0.101899996	0.101599999	0.100500003	0.119199999	0.092399999	0.092200004	0.099399999	0.113799997	0.098200001	0.097599998	0.096600004	0.1153	0.088399999	0.090000004	0.096100003
120	76906.4	37	0.088200003	0.087099999	0.091799997	0.103799999	0.081799999	0.082500003	0.090899996	0.100100003	0.216000006	0.219099998	0.195999995	0.239800006	0.156900004	0.150399998	0.157100007	0.1523	0.146799996	0.145099998	0.137700006	0.161699995	0.116300002	0.112800002	0.119999997	0.128299996	0.112499997	0.113899998	0.1127	0.131600007	0.100100003	0.100400001	0.106799997	0.117899999	0.101400003	0.101499997	0.100299999	0.1184	0.091899998	0.091499999	0.098800004	0.112800002	0.098200001	0.097499996	0.096500002	0.115199998	0.088100001	0.089400001	0.095799997
121	77552.7	37.2	0.089599997	0.088399999	0.092900001	0.1074	0.083899997	0.084399998	0.092600003	0.103	0.223700002	0.227599993	0.203500003	0.247700006	0.162300006	0.155000001	0.160999998	0.156299993	0.150099993	0.148000002	0.140300006	0.163200006	0.118500002	0.114799999	0.121799998	0.1303	0.112899996	0.1149	0.113600001	0.133000001	0.101400003	0.101800002	0.108599998	0.119999997	0.103	0.102399997	0.101499997	0.120099999	0.093000002	0.092699997	0.100400001	0.114600003	0.098200001	0.0973	0.096500002	0.115400001	0.089199997	0.090300001	0.0964
122	78199	37.3	0.089299999	0.088500001	0.092900001	0.106700003	0.082800001	0.083499998	0.092	0.1017	0.230000004	0.234799996	0.209999993	0.253899992	0.166999996	0.158999994	0.165000007	0.158099994	0.152799994	0.151500002	0.143999994	0.1664	0.119800001	0.115800001	0.1228	0.129899994	0.114799999	0.117700003	0.116300002	0.135800004	0.100699998	0.101300001	0.108599998	0.119000003	0.102499999	0.102200001	0.101199999	0.120300002	0.092500001	0.092299998	0.100100003	0.114500001	0.099200003	0.098099999	0.0973	0.1162	0.088799998	0.090300001	0.096799999
123	78845.2	37.2	0.090099998	0.089100003	0.093800001	0.108900003	0.083899997	0.085000001	0.093400002	0.103399999	0.238499999	0.243399993	0.217600003	0.263700008	0.172900006	0.164499998	0.170100003	0.162499994	0.156299993	0.155300006	0.147499993	0.170300007	0.122299999	0.117799997	0.124300003	0.130600005	0.116999999	0.120499998	0.117399998	0.138300002	0.103299998	0.103200004	0.110399999	0.119999997	0.104099996	0.1039	0.102899998	0.122299999	0.092900001	0.092699997	0.100900002	0.114600003	0.098999999	0.098200001	0.097599998	0.116700001	0.089199997	0.090999998	0.0977
124	79491.5	37.3	0.090300001	0.089100003	0.093500003	0.106700003	0.084399998	0.085000001	0.092900001	0.103	0.246999994	0.250999987	0.224399999	0.270799994	0.178800002	0.168899998	0.173899993	0.165399998	0.160500005	0.159899995	0.150999993	0.173899993	0.1259	0.120800003	0.127000004	0.132400006	0.119800001	0.123000003	0.120700002	0.141200006	0.104199998	0.103699997	0.111199997	0.120300002	0.105800003	0.105400003	0.1039	0.123099998	0.094599999	0.093500003	0.101300001	0.1153	0.1008	0.099799998	0.098800004	0.118100002	0.089599997	0.090599999	0.0973
125	80137.8	37.3	0.090300001	0.089199997	0.093500003	0.106600001	0.084299996	0.085199997	0.093199998	0.103299998	0.254999995	0.259799987	0.233199999	0.280499995	0.185200006	0.175500005	0.179900005	0.170100003	0.164499998	0.164199993	0.1558	0.177900001	0.127200007	0.122299999	0.128099993	0.1329	0.122100003	0.124700002	0.121799998	0.143000007	0.106899999	0.105800003	0.113799997	0.121100001	0.105899997	0.105400003	0.103600003	0.122900002	0.094400004	0.0942	0.101599999	0.115400001	0.100199997	0.0995	0.0986	0.117200002	0.0898	0.091200002	0.097599998
126	80784	37.5	0.089000002	0.0876	0.092	0.105099998	0.0836	0.084100001	0.091700003	0.101999998	0.261700004	0.267199993	0.238800004	0.289000005	0.189999998	0.178800002	0.182099998	0.170900002	0.167300001	0.166999996	0.158000007	0.180000007	0.129500002	0.123599999	0.128600001	0.132699996	0.1228	0.123800002	0.120399997	0.1417	0.106700003	0.105599999	0.112899996	0.119900003	0.104999997	0.104500003	0.103	0.122100003	0.094899997	0.093699999	0.1008	0.114600003	0.098999999	0.097900003	0.097099997	0.115500003	0.0898	0.090899996	0.096900001
127	81430.3	37.2	0.089400001	0.088500001	0.093099996	0.1061	0.082500003	0.083400004	0.0911	0.101300001	0.270099998	0.2764	0.246000007	0.298299998	0.1963	0.184699997	0.188299999	0.176499993	0.1699	0.169799998	0.161400005	0.182400003	0.132100001	0.126399994	0.131699994	0.135399997	0.124899998	0.124899998	0.122900002	0.143900007	0.106899999	0.106899999	0.114699997	0.121100001	0.105599999	0.105599999	0.104500003	0.123400003	0.094999999	0.094899997	0.102200001	0.116099998	0.0999	0.099200003	0.0986	0.117299996	0.089900002	0.091499999	0.097900003
128	82076.5	36.6	0.090000004	0.0889	0.093099996	0.107299998	0.0832	0.084100001	0.092600003	0.102700002	0.281199992	0.288100004	0.254700005	0.309199989	0.204500005	0.1919	0.194999993	0.181500003	0.175300002	0.175099999	0.166099995	0.1875	0.135800004	0.1294	0.134800002	0.137199998	0.126699999	0.127800003	0.123599999	0.145500004	0.109300002	0.108800001	0.1162	0.122299999	0.107000001	0.108800001	0.106899999	0.125100002	0.096299998	0.095899999	0.103299998	0.1171	0.101000004	0.100400001	0.099600002	0.118799999	0.090099998	0.091399997	0.098099999
129	82722.7	36.9	0.0902	0.089100003	0.093099996	0.1083	0.083099999	0.083999999	0.092200004	0.102300003	0.288300008	0.301400006	0.263500005	0.32249999	0.211199999	0.198500007	0.201199993	0.186499998	0.178200006	0.178599998	0.170100003	0.190599993	0.138500005	0.131799996	0.137099996	0.138799995	0.126900002	0.129199997	0.124899998	0.146699995	0.110100001	0.109999999	0.117600001	0.123300001	0.107500002	0.106600001	0.106200002	0.124899998	0.096100003	0.095899999	0.103799999	0.117299996	0.101199999	0.100400001	0.0995	0.118500002	0.0898	0.091200002	0.097900003
130	83369	37.3	0.0898	0.088699996	0.092500001	0.106399998	0.082400002	0.082800001	0.090899996	0.101099998	0.292400002	0.316399992	0.275099993	0.3398	0.217899993	0.204600006	0.207000002	0.190099999	0.183400005	0.184100002	0.174400002	0.194600001	0.141900003	0.134200007	0.138400003	0.139200002	0.130099997	0.131099999	0.126699999	0.148599997	0.110100001	0.109899998	0.118199997	0.123499997	0.106600001	0.107000001	0.104699999	0.123999998	0.097099997	0.096199997	0.103399999	0.117899999	0.1008	0.099799998	0.099100001	0.117600001	0.090700001	0.091899998	0.098399997
131	84015.3	37.4	0.090300001	0.089199997	0.093500003	0.108000003	0.083999999	0.084799998	0.092900001	0.103200004	0.289999992	0.335999995	0.288899988	0.350699991	0.225700006	0.212400004	0.214399993	0.195199996	0.187600002	0.188999996	0.179900005	0.199599996	0.145999998	0.137700006	0.141900003	0.1417	0.131899998	0.133699998	0.129800007	0.151999995	0.1118	0.110600002	0.118699998	0.124499999	0.108400002	0.109300002	0.1083	0.126300007	0.096900001	0.096500002	0.104199998	0.117399998	0.101400003	0.100599997	0.100199997	0.119999997	0.0911	0.092399999	0.099100001
132	84661.5	36.8	0.089699998	0.088299997	0.092799999	0.107199997	0.083700001	0.084399998	0.092	0.102300003	0.292499989	0.351200014	0.30430001	0.360799998	0.232800007	0.216000006	0.219300002	0.198699996	0.193100005	0.194499999	0.184100002	0.203600004	0.148699999	0.139699996	0.143299997	0.143000007	0.134399995	0.1373	0.131699994	0.154400006	0.113399997	0.112000003	0.119099997	0.125499994	0.109300002	0.109700002	0.107500002	0.127599999	0.097599998	0.097000003	0.104599997	0.117600001	0.103	0.101899996	0.100599997	0.119499996	0.092100002	0.093099996	0.099299997
133	85307.8	36.8	0.089500003	0.088299997	0.092699997	0.105700001	0.083499998	0.083899997	0.091300003	0.101599999	0.299400002	0.354799986	0.315899998	0.362899989	0.243300006	0.226199999	0.227500007	0.204999998	0.198699996	0.200800002	0.190400004	0.208900005	0.153600007	0.143999994	0.147100002	0.145199999	0.136099994	0.140100002	0.134900004	0.156800002	0.115199998	0.113899998	0.120899998	0.127100006	0.109899998	0.109999999	0.108800001	0.127700001	0.098800004	0.098099999	0.105099998	0.118699998	0.102499999	0.101599999	0.1008	0.118900001	0.091899998	0.092799999	0.098800004
134	85954	36.6	0.089400001	0.088200003	0.093099996	0.105800003	0.083700001	0.0845	0.092200004	0.102499999	0.306699991	0.350600004	0.319400012	0.357600003	0.249899998	0.233400002	0.234999999	0.211600006	0.204500005	0.207900003	0.197300002	0.216000006	0.157499999	0.147400007	0.150000006	0.148000002	0.139899999	0.143399999	0.137899995	0.160600007	0.117700003	0.115800001	0.123099998	0.128800005	0.111299999	0.111199997	0.110299997	0.129700005	0.0999	0.0995	0.106399998	0.120099999	0.103500001	0.102799997	0.101800002	0.1206	0.092900001	0.093999997	0.100599997
135	86600.3	36.6	0.090000004	0.088799998	0.093400002	0.106899999	0.0836	0.084399998	0.092200004	0.102799997	0.317299992	0.339599997	0.317600012	0.356000006	0.259600013	0.244399995	0.244100004	0.217399999	0.210899994	0.214499995	0.203899994	0.222499996	0.162799999	0.151999995	0.154300004	0.151800007	0.1435	0.1461	0.140100002	0.162699997	0.1197	0.1171	0.124300003	0.129600003	0.112199999	0.112999998	0.110799998	0.130999997	0.0999	0.0995	0.107100002	0.120399997	0.1039	0.103399999	0.102600001	0.121399999	0.0933	0.094700001	0.101300001
136	87246.6	36.8	0.089599997	0.088299997	0.092699997	0.106799997	0.083499998	0.084100001	0.092	0.102499999	0.327499986	0.338999987	0.315400004	0.359400004	0.267800003	0.250400007	0.250800014	0.223800004	0.216299996	0.220699996	0.210299999	0.228	0.167500004	0.155599996	0.157600001	0.153300002	0.145999998	0.148100004	0.142000005	0.1646	0.121299997	0.118199997	0.124899998	0.128800005	0.111699998	0.1153	0.111900002	0.1329	0.100000001	0.099699996	0.106799997	0.119900003	0.103500001	0.102600001	0.101599999	0.120099999	0.0933	0.093999997	0.100199997
137	87892.8	36.5	0.090400003	0.089100003	0.093599997	0.108000003	0.0836	0.084100001	0.091899998	0.101999998	0.342000008	0.349900007	0.319499999	0.371100008	0.27610001	0.260199994	0.262300014	0.226199999	0.223100007	0.227799997	0.217500001	0.234200001	0.173700005	0.160600007	0.161699995	0.155599996	0.150000006	0.151700005	0.145699993	0.167099997	0.124300003	0.120800003	0.127200007	0.129500002	0.112999998	0.116899997	0.114200003	0.135499999	0.101999998	0.101199999	0.108499996	0.121299997	0.105400003	0.1043	0.103200004	0.1206	0.093800001	0.094400004	0.1008
138	88539.1	36.6	0.090400003	0.089199997	0.0933	0.108199999	0.083700001	0.084200002	0.092	0.1021	0.349000007	0.353500009	0.323500007	0.376700014	0.283300012	0.265899986	0.26879999	0.233600006	0.229599997	0.234599993	0.223900005	0.240999997	0.179199994	0.1655	0.1664	0.158899993	0.152700007	0.154899999	0.148499995	0.169400007	0.126900002	0.123000003	0.129500002	0.130999997	0.1149	0.1197	0.117399998	0.138099998	0.103	0.102200001	0.109099999	0.121200003	0.105599999	0.104000002	0.103399999	0.122199997	0.095100001	0.095899999	0.101999998
139	89185.4	36.6	0.090499997	0.089299999	0.093400002	0.108499996	0.083300002	0.084100001	0.092299998	0.102499999	0.360000014	0.365500003	0.33160001	0.387800008	0.289099991	0.273299992	0.277099997	0.238399997	0.236499995	0.2412	0.230800003	0.246900007	0.186199993	0.171000004	0.170699999	0.161699995	0.155900002	0.158299997	0.151800007	0.172700003	0.128900006	0.124799997	0.130999997	0.131699994	0.115500003	0.119900003	0.117799997	0.138699993	0.104000002	0.103600003	0.110399999	0.121299997	0.105899997	0.1052	0.104099996	0.122400001	0.095299996	0.0964	0.102799997
140	89831.6	36.8	0.090000004	0.089000002	0.093400002	0.107500002	0.083300002	0.084100001	0.092299998	0.1021	0.368600011	0.371800005	0.338	0.395300001	0.297699988	0.282999992	0.2861	0.244200006	0.243399993	0.248199999	0.237599999	0.254000008	0.193399996	0.177499995	0.176599994	0.165099993	0.159999996	0.163399994	0.156599998	0.177499995	0.132499993	0.128000006	0.134100005	0.133599997	0.116700001	0.121200003	0.118000001	0.139300004	0.1061	0.105400003	0.112099998	0.122000001	0.106299996	0.106299996	0.105400003	0.123400003	0.096199997	0.097099997	0.103699997
141	90477.9	36.6	0.090099998	0.088799998	0.093000002	0.106700003	0.083999999	0.084600002	0.092299998	0.103	0.378800005	0.379099995	0.344300002	0.402799994	0.305500001	0.290199995	0.291999996	0.248999998	0.251800001	0.25819999	0.246399999	0.262699991	0.198500007	0.181999996	0.180399999	0.167600006	0.164199993	0.167699993	0.160600007	0.181799993	0.1347	0.129500002	0.135700002	0.134599999	0.119099997	0.1237	0.119999997	0.142299995	0.106799997	0.105400003	0.112999998	0.121600002	0.106799997	0.105999999	0.104599997	0.123899996	0.095899999	0.096199997	0.103
142	91124.2	36.6	0.089100003	0.087899998	0.093000002	0.106299996	0.083999999	0.084600002	0.092299998	0.103	0.388200015	0.385699987	0.351200014	0.41139999	0.31279999	0.296700001	0.297500014	0.255400002	0.261999995	0.268900007	0.255100012	0.270200014	0.206300005	0.188999996	0.186399996	0.171900004	0.168599993	0.172299996	0.165000007	0.185900003	0.138099998	0.132200003	0.137899995	0.135800004	0.1206	0.126200005	0.121200003	0.145099998	0.108199999	0.107199997	0.114799999	0.122900002	0.106899999	0.1061	0.105400003	0.124899998	0.097000003	0.097599998	0.104000002
143	91770.5	37	0.090000004	0.089100003	0.093699999	0.107900001	0.0832	0.084100001	0.092200004	0.102799997	0.394199997	0.394899994	0.35800001	0.420100003	0.32159999	0.305500001	0.307099998	0.265399992	0.272399992	0.279599994	0.266000003	0.280000001	0.213100001	0.1954	0.192100003	0.175300002	0.172199994	0.176200002	0.169400007	0.189500004	0.140900001	0.135299996	0.141299993	0.138500005	0.122199997	0.126800001	0.122599997	0.146799996	0.107900001	0.107900001	0.115999997	0.123800002	0.109899998	0.109899998	0.107799999	0.127200007	0.097199999	0.097900003	0.104900002
144	92416.7	37.2	0.090300001	0.089199997	0.093800001	0.106600001	0.084799998	0.0854	0.092699997	0.103500001	0.402099997	0.406800002	0.368099988	0.430400014	0.33129999	0.314099997	0.315800011	0.271400005	0.28639999	0.294999987	0.279000014	0.289299995	0.220300004	0.202099994	0.198300004	0.179100007	0.178599998	0.182799995	0.175300002	0.195500001	0.144899994	0.138300002	0.143399999	0.139899999	0.127299994	0.130400002	0.126100004	0.149499997	0.109700002	0.109399997	0.116700001	0.124200001	0.110100001	0.1096	0.108199999	0.128299996	0.098700002	0.099200003	0.105599999
145	93063	37.3	0.091300003	0.090099998	0.094300002	0.109300002	0.084200002	0.085000001	0.092500001	0.103399999	0.407599986	0.416500002	0.379500002	0.439799994	0.334699988	0.319000006	0.321200013	0.2755	0.299899995	0.310900003	0.292899996	0.299899995	0.228100002	0.208399996	0.2042	0.182799995	0.181999996	0.187000006	0.179499999	0.199399993	0.148399994	0.141000003	0.145899996	0.141399994	0.127499998	0.130700007	0.126399994	0.150299996	0.111299999	0.109999999	0.117600001	0.124899998	0.110600002	0.109800003	0.109099999	0.129500002	0.098399997	0.098999999	0.105300002
146	93709.3	37.3	0.090599999	0.089400001	0.093599997	0.108199999	0.085000001	0.0858	0.093599997	0.104400001	0.412200004	0.4278	0.385899991	0.445300013	0.346700013	0.331499994	0.333799988	0.284799993	0.307099998	0.326900005	0.310600013	0.316000015	0.236699998	0.216700003	0.211600006	0.1875	0.187099993	0.192200005	0.184900001	0.204699993	0.1523	0.144299999	0.149399996	0.143800005	0.127900004	0.1329	0.127599999	0.152400002	0.112999998	0.111599997	0.119800001	0.126399994	0.111100003	0.1109	0.110299997	0.130099997	0.099200003	0.099699996	0.106299996
147	94355.5	36.8	0.089299999	0.088200003	0.093000002	0.107000001	0.083800003	0.0845	0.092100002	0.102700002	0.421900004	0.426899999	0.390599996	0.450199991	0.351599991	0.334699988	0.337799996	0.291000009	0.309500009	0.333700001	0.320199996	0.328500003	0.248300001	0.223000005	0.218799993	0.192000002	0.191300005	0.196999997	0.189300001	0.209099993	0.156000003	0.147400007	0.152199998	0.145699993	0.130600005	0.135000005	0.130199999	0.154699996	0.112800002	0.111599997	0.119099997	0.126499996	0.111199997	0.110600002	0.109999999	0.129899994	0.098200001	0.099299997	0.105999999
148	95001.8	37	0.090099998	0.088600002	0.092600003	0.106399998	0.083700001	0.084299996	0.091600001	0.102700002	0.426699996	0.439700007	0.402399987	0.460099995	0.358399987	0.343800008	0.348199993	0.301200002	0.310099989	0.328799993	0.323500007	0.33950001	0.253300011	0.230499998	0.2245	0.195600003	0.197099999	0.203899994	0.195999995	0.216199994	0.160699993	0.151099995	0.155399993	0.147799999	0.133000001	0.138600007	0.133399993	0.157399997	0.114600003	0.112999998	0.1206	0.127800003	0.110600002	0.111000001	0.1118	0.130400002	0.100299999	0.101000004	0.107100002
149	95648.1	37.4	0.089900002	0.088500001	0.092299998	0.107500002	0.082900003	0.083499998	0.091300003	0.101999998	0.4287	0.43779999	0.40290001	0.460700005	0.3671	0.352600008	0.357300013	0.308600008	0.314300001	0.326499999	0.324099988	0.344599992	0.259799987	0.2368	0.233700007	0.200200006	0.201499999	0.209000006	0.200900003	0.220699996	0.164900005	0.154799998	0.158899993	0.150299996	0.134399995	0.140599996	0.135299996	0.159099996	0.116499998	0.1149	0.122199997	0.129999995	0.112499997	0.112899996	0.114500001	0.134100005	0.100900002	0.102200001	0.107900001
150	96294.3	37.4	0.090099998	0.0889	0.093199998	0.106600001	0.082900003	0.083800003	0.091799997	0.102399997	0.436300009	0.447400004	0.410899997	0.467299998	0.372799993	0.358099997	0.363400012	0.314799994	0.319299996	0.324999988	0.318800002	0.34709999	0.268400013	0.248300001	0.2447	0.207399994	0.207900003	0.216900006	0.208499998	0.227699995	0.170100003	0.159199998	0.163200006	0.152999997	0.137700006	0.144600004	0.1391	0.162599996	0.118500002	0.116800003	0.123599999	0.129800007	0.114600003	0.115199998	0.115800001	0.135600001	0.101199999	0.102300003	0.1083
151	96940.6	37.2	0.0902	0.089000002	0.0933	0.105999999	0.083499998	0.084299996	0.091799997	0.102499999	0.445300013	0.462099999	0.421900004	0.477699995	0.379000008	0.365799993	0.371600002	0.322400004	0.332199991	0.334500015	0.324200004	0.347799987	0.278400004	0.260800004	0.252400011	0.211500004	0.214599997	0.224099994	0.214900002	0.233700007	0.176799998	0.1646	0.167400002	0.155399993	0.139599994	0.147100002	0.141399994	0.164499998	0.120999999	0.118799999	0.125200003	0.130899996	0.114600003	0.118699998	0.116499998	0.137099996	0.103399999	0.104500003	0.110799998
152	97586.9	36.9	0.090000004	0.088699996	0.093699999	0.107199997	0.084200002	0.085100003	0.092900001	0.104099996	0.445100009	0.453200012	0.419699997	0.475800008	0.38530001	0.372399986	0.378899992	0.329699993	0.336699992	0.332700014	0.323300004	0.34709999	0.287299991	0.265300006	0.259600013	0.219099998	0.221799999	0.231700003	0.223299995	0.243000001	0.180899993	0.168300003	0.171499997	0.158399999	0.143199995	0.1505	0.144899994	0.168300003	0.122199997	0.119999997	0.126599997	0.130999997	0.1171	0.119400002	0.118299998	0.140200004	0.105099998	0.104900002	0.112199999
153	98233.2	37	0.090999998	0.089500003	0.093400002	0.107000001	0.083899997	0.084399998	0.091799997	0.102799997	0.451200008	0.457199991	0.421200007	0.475800008	0.388900012	0.375999987	0.383700013	0.335799992	0.341600001	0.337300003	0.325300008	0.347799987	0.2949	0.273099989	0.267699987	0.223399997	0.228	0.237100005	0.228599995	0.247799993	0.188700005	0.174700007	0.176499993	0.161699995	0.147100002	0.153899997	0.147499993	0.170599997	0.125300005	0.122599997	0.128700003	0.131400004	0.118000001	0.120899998	0.1193	0.141299993	0.107100002	0.106200002	0.114200003
154	98879.5	37.3	0.090300001	0.088699996	0.093099996	0.106299996	0.083800003	0.0845	0.092200004	0.102700002	0.456	0.473199993	0.431199998	0.485799998	0.396100014	0.3838	0.391900003	0.343400002	0.354699999	0.350100011	0.336499989	0.355699986	0.304500014	0.282799989	0.2773	0.229200006	0.234599993	0.2447	0.236200005	0.255600005	0.194999993	0.180399999	0.1822	0.164499998	0.150399998	0.158000007	0.151800007	0.175099999	0.127800003	0.124899998	0.130899996	0.131699994	0.119599998	0.122599997	0.120200001	0.142499998	0.107000001	0.106799997	0.114799999
155	99525.7	37.4	0.090099998	0.0889	0.093599997	0.108000003	0.084399998	0.0854	0.0933	0.104500003	0.457300007	0.473800004	0.434199989	0.488000005	0.4014	0.388999999	0.398000002	0.348800004	0.360000014	0.35589999	0.342500001	0.361000001	0.31099999	0.288800001	0.284000009	0.234799996	0.240500003	0.251899987	0.243699998	0.262300014	0.201399997	0.186199993	0.187700003	0.168699995	0.153899997	0.161899999	0.1558	0.178599998	0.130600005	0.127800003	0.133699998	0.1338	0.122100003	0.125300005	0.123099998	0.145899996	0.109099999	0.108900003	0.116700001
156	100172	37.4	0.089500003	0.087899998	0.092299998	0.1052	0.083700001	0.084200002	0.092	0.102499999	0.460000008	0.475699991	0.435699999	0.49059999	0.407200009	0.39410001	0.40259999	0.354600012	0.367799997	0.363000005	0.348500013	0.369500011	0.318899989	0.296499997	0.290800005	0.237499997	0.247799993	0.260800004	0.252400011	0.269499987	0.207599998	0.191599995	0.192200005	0.170900002	0.156200007	0.164199993	0.158000007	0.180199996	0.133699998	0.1303	0.135199994	0.134000003	0.124799997	0.126300007	0.123300001	0.1461	0.110200003	0.109700002	0.116700001
157	100818.3	37.2	0.090599999	0.089199997	0.094099998	0.108800001	0.083300002	0.083999999	0.092200004	0.103	0.465299994	0.479600012	0.439599991	0.494700015	0.4111	0.398999989	0.408499986	0.361900002	0.375499994	0.368000001	0.353599995	0.3759	0.326799989	0.305700004	0.299499989	0.244800001	0.257400006	0.271400005	0.262300014	0.279399991	0.215700001	0.198799998	0.198500007	0.174899995	0.159899995	0.168799996	0.162699997	0.185299993	0.136899993	0.133599997	0.138099998	0.136600003	0.126699999	0.129199997	0.125300005	0.148900002	0.110799998	0.110600002	0.118299998
158	101464.5	36.8	0.089199997	0.087899998	0.093099996	0.106399998	0.083300002	0.084100001	0.091600001	0.102799997	0.467099994	0.479000002	0.441300005	0.495599985	0.415800005	0.403899997	0.412699997	0.36590001	0.382299989	0.37439999	0.360700011	0.382699996	0.333299994	0.311199993	0.305700004	0.251399994	0.268099993	0.28580001	0.272500008	0.288700014	0.223100007	0.2042	0.2042	0.1787	0.163399994	0.173299998	0.167099997	0.189700007	0.139799997	0.136399999	0.140599996	0.1382	0.129099995	0.129700005	0.127499998	0.150099993	0.112000003	0.111299999	0.119099997
159	102110.8	37.2	0.090499997	0.089000002	0.093699999	0.1065	0.083499998	0.084200002	0.091799997	0.102600001	0.468899995	0.481400013	0.443599999	0.496899992	0.421999991	0.40959999	0.418900013	0.369899988	0.386099994	0.380800009	0.367500007	0.388799995	0.343899995	0.3204	0.314399987	0.255600005	0.280000001	0.302100003	0.288500011	0.301999986	0.230800003	0.210899994	0.210299999	0.182500005	0.167799994	0.177900001	0.171200007	0.194000006	0.141900003	0.1382	0.142000005	0.138400003	0.130700007	0.131099999	0.1294	0.152799994	0.113399997	0.112400003	0.120499998
160	102757	37.5	0.089900002	0.088200003	0.092900001	0.105599999	0.083499998	0.084100001	0.091499999	0.102600001	0.474400014	0.499300003	0.456099987	0.510299981	0.423599988	0.412200004	0.422699988	0.374199986	0.399699986	0.399199992	0.384000003	0.404799998	0.351000011	0.328900009	0.323799998	0.262400001	0.293099999	0.317200005	0.30219999	0.315100014	0.239899993	0.220100001	0.218500003	0.187900007	0.172499999	0.183699995	0.176899999	0.199900001	0.146500006	0.142299995	0.145699993	0.140400007	0.132200003	0.134599999	0.131899998	0.155200005	0.1149	0.113600001	0.1215
161	103403.3	37.5	0.0902	0.088699996	0.093800001	0.107699998	0.084799998	0.0854	0.092900001	0.104000002	0.476900011	0.497900009	0.453299999	0.506900012	0.430599988	0.418199986	0.428799987	0.379999995	0.404300004	0.401499987	0.387300014	0.408899993	0.359899998	0.336100012	0.331	0.270099998	0.301099986	0.327100009	0.317699999	0.333299994	0.249200001	0.227500007	0.225600004	0.191400006	0.177599996	0.188999996	0.182099998	0.205400005	0.150000006	0.145699993	0.148499995	0.142399997	0.134900004	0.137700006	0.133900002	0.157399997	0.118000001	0.116300002	0.1237
162	104049.6	37	0.090400003	0.0889	0.0933	0.107100002	0.083899997	0.084700003	0.091700003	0.103	0.482899994	0.503899992	0.46419999	0.516300023	0.430599988	0.419800013	0.430900007	0.386700004	0.414000005	0.412600011	0.398799986	0.420399994	0.363000005	0.341399997	0.337900013	0.275900006	0.304500014	0.327100009	0.320499986	0.341500014	0.261200011	0.238900006	0.234300002	0.196899995	0.181799993	0.194499999	0.187299997	0.210500002	0.155399993	0.150900006	0.152700007	0.145500004	0.136199996	0.140100002	0.136000007	0.158899993	0.119199999	0.117399998	0.124499999
163	104695.9	36.6	0.090899996	0.089299999	0.093699999	0.109200001	0.084200002	0.084700003	0.092500001	0.103600003	0.486200005	0.503799975	0.46540001	0.517199993	0.433600008	0.423299998	0.434899986	0.391799986	0.421000004	0.412900001	0.40200001	0.425300002	0.368200004	0.347000003	0.344700009	0.283600003	0.303299993	0.327399999	0.319900006	0.344199985	0.268700004	0.245100006	0.243200004	0.202299997	0.186299995	0.200200006	0.193499997	0.216000006	0.160099998	0.154799998	0.156499997	0.148100004	0.139500007	0.143000007	0.139500007	0.162	0.1219	0.119400002	0.126900002
164	105342.1	36.6	0.092200004	0.090599999	0.094700001	0.109700002	0.085000001	0.085900001	0.0933	0.104500003	0.490099996	0.505900025	0.469300002	0.521600008	0.440899998	0.429699987	0.440200001	0.397199988	0.423299998	0.417699993	0.406100005	0.430000007	0.377799988	0.355699986	0.353399992	0.289799988	0.305299997	0.323900014	0.316799998	0.343699992	0.274699986	0.252099991	0.2509	0.2095	0.192200005	0.208399996	0.201199993	0.224299997	0.165800005	0.160300002	0.160500005	0.150900006	0.143399999	0.147499993	0.143800005	0.166700006	0.125	0.122299999	0.129299998
165	105988.4	37	0.090300001	0.088799998	0.093800001	0.106899999	0.083899997	0.084700003	0.092	0.103500001	0.491100013	0.512499988	0.470699996	0.526000023	0.444499999	0.433600008	0.444299996	0.401499987	0.423500001	0.425399989	0.411000013	0.43689999	0.38319999	0.361499995	0.359800011	0.296499997	0.310499996	0.319599986	0.311699986	0.336199999	0.282999992	0.262100011	0.2597	0.212799996	0.196799994	0.213499993	0.206100002	0.229200006	0.169100001	0.163599998	0.163100004	0.151800007	0.145099998	0.150000006	0.146400005	0.169100001	0.126599997	0.123599999	0.130999997
166	106634.7	37.3	0.090400003	0.0889	0.094300002	0.108199999	0.084399998	0.085199997	0.092699997	0.104099996	0.491600007	0.521000028	0.476599991	0.529799998	0.44659999	0.437099993	0.450500011	0.402999997	0.428200006	0.433699995	0.418900013	0.443300009	0.390700012	0.369700015	0.368400007	0.303299993	0.318699986	0.327100009	0.316700011	0.33950001	0.291700006	0.267399997	0.268400013	0.219400004	0.203799993	0.222800002	0.215299994	0.238800004	0.174500003	0.168899998	0.167999998	0.155100003	0.1479	0.153200001	0.150199994	0.173199996	0.130199999	0.127100006	0.134299994
167	107280.9	37.5	0.090800002	0.089100003	0.0933	0.106899999	0.083999999	0.084600002	0.092399999	0.103200004	0.494700015	0.530300021	0.485599995	0.538999975	0.447699994	0.439599991	0.453500003	0.403899997	0.434300005	0.445600003	0.430999994	0.454299986	0.394699991	0.37560001	0.374799997	0.306600004	0.32980001	0.342599988	0.327800006	0.348199993	0.301299989	0.277500004	0.275999993	0.225899994	0.2086	0.228400007	0.220799997	0.244299993	0.178800002	0.172999993	0.170599997	0.155699998	0.151600003	0.156800002	0.152799994	0.175899997	0.131300002	0.127700001	0.134599999
168	107927.2	37.4	0.090599999	0.089199997	0.093400002	0.107799999	0.083800003	0.084700003	0.092200004	0.103100002	0.498199999	0.520600021	0.477699995	0.531899989	0.454299986	0.443500012	0.456699997	0.41170001	0.433699995	0.43689999	0.423900008	0.449099988	0.401300013	0.379700005	0.379500002	0.314700007	0.327499986	0.338699996	0.328099996	0.349299997	0.310699999	0.285899997	0.287200004	0.231399998	0.213799998	0.233999997	0.226899996	0.25029999	0.185599998	0.179000005	0.175899997	0.158700004	0.153999999	0.159999996	0.156599998	0.1787	0.135100007	0.130899996	0.137199998
169	108573.5	37.2	0.090700001	0.089199997	0.093900003	0.108199999	0.084399998	0.085000001	0.092799999	0.103500001	0.502499998	0.529999971	0.484699994	0.537999988	0.459300011	0.449800014	0.462700009	0.417400002	0.444499999	0.448000014	0.434899986	0.457500011	0.407900006	0.386400014	0.387400001	0.323000014	0.346799999	0.352400005	0.340700001	0.362100005	0.317799985	0.293000013	0.294	0.237200007	0.220100001	0.240600005	0.233199999	0.256300002	0.192200005	0.184799999	0.180899993	0.161899999	0.157700002	0.164000005	0.160300002	0.182300001	0.138699993	0.134100005	0.140300006
170	109219.7	36.8	0.090499997	0.088600002	0.092799999	0.107299998	0.0832	0.083800003	0.091399997	0.102200001	0.505900025	0.534099996	0.490700006	0.543900013	0.457800001	0.449499995	0.463	0.419099987	0.452100009	0.451900005	0.4375	0.462399989	0.408600003	0.388500005	0.390799999	0.326999992	0.356299996	0.359600008	0.346399993	0.369399995	0.32249999	0.298900008	0.300700009	0.240999997	0.225299999	0.247500002	0.240199998	0.263099998	0.197799996	0.190300003	0.185299993	0.164499998	0.1611	0.168099999	0.164299995	0.186700001	0.141299993	0.136500001	0.143000007
171	109866	37	0.0911	0.089599997	0.093999997	0.108000003	0.084200002	0.084899999	0.092299998	0.103799999	0.50819999	0.533299983	0.488400012	0.541800022	0.463699996	0.455500007	0.467799991	0.422500014	0.454400003	0.452800006	0.439399987	0.46360001	0.416099995	0.395999998	0.397199988	0.333000004	0.359699994	0.365700006	0.351799995	0.375800014	0.331	0.307399988	0.308400005	0.245000005	0.231700003	0.253300011	0.247099996	0.270399988	0.204500005	0.196700007	0.191300005	0.168300003	0.164299995	0.171700001	0.167899996	0.190599993	0.144199997	0.138699993	0.144899994
172	110512.3	37.4	0.090599999	0.089199997	0.0942	0.108000003	0.083400004	0.084200002	0.092	0.103100002	0.50999999	0.532700002	0.490799993	0.54430002	0.468400002	0.458799988	0.471199989	0.425999999	0.452800006	0.452899992	0.443100005	0.467900008	0.422600001	0.401600003	0.404399991	0.339399993	0.365200013	0.371300012	0.360799998	0.383899987	0.340900004	0.316900015	0.318599999	0.250800014	0.238800004	0.265500009	0.258399993	0.280600011	0.210700005	0.202700004	0.196700007	0.171599999	0.168400005	0.176599994	0.172999993	0.195500001	0.147699997	0.142299995	0.148499995
173	111158.6	37.2	0.0902	0.088799998	0.093900003	0.108499996	0.0836	0.084200002	0.091899998	0.103200004	0.512499988	0.543600023	0.499000013	0.550899982	0.469300002	0.461199999	0.474599987	0.428000003	0.460099995	0.464300007	0.452300012	0.474700004	0.425300002	0.405200005	0.407999992	0.342400014	0.376899987	0.382699996	0.369100004	0.393900007	0.347600013	0.324299991	0.326000005	0.257699996	0.2456	0.278600007	0.271200001	0.291200012	0.218999997	0.210999995	0.204300001	0.176100001	0.172800004	0.181899995	0.178900003	0.201700002	0.1523	0.146400005	0.152199998
174	111804.8	36.9	0.0902	0.088399999	0.093099996	0.106399998	0.084399998	0.084899999	0.092500001	0.103699997	0.512199998	0.542500019	0.495499998	0.548099995	0.47389999	0.465499997	0.478199989	0.430500001	0.461699992	0.464700013	0.451700002	0.476599991	0.432399988	0.412900001	0.415199995	0.347799987	0.380199999	0.386400014	0.370999992	0.398200005	0.355100006	0.331499994	0.333700001	0.264099985	0.252600014	0.288199991	0.281300008	0.301999986	0.221699998	0.214399993	0.207399994	0.178100005	0.177499995	0.185900003	0.182699993	0.205599993	0.154699996	0.148000002	0.153400004
175	112451.1	36.8	0.088500001	0.087200001	0.092900001	0.106399998	0.084100001	0.084799998	0.092100002	0.1039	0.51849997	0.547200024	0.503300011	0.555700004	0.475199997	0.466899991	0.479699999	0.434399992	0.468499988	0.473399997	0.460799992	0.483700007	0.433699995	0.414000005	0.418199986	0.353599995	0.387899995	0.395300001	0.382600009	0.407099992	0.359499991	0.336699992	0.34009999	0.270300001	0.261900008	0.3028	0.294	0.316199988	0.2377	0.225099996	0.216199994	0.183200002	0.181600004	0.192000002	0.189700007	0.211999997	0.159799993	0.152700007	0.158000007
176	113097.4	37.2	0.089199997	0.087899998	0.093000002	0.105599999	0.083099999	0.083700001	0.091600001	0.102700002	0.521799982	0.561800003	0.515399992	0.566299975	0.47389999	0.469000012	0.482800007	0.435799986	0.476500005	0.485700011	0.4727	0.493400007	0.437299997	0.418799996	0.422399998	0.357199997	0.400000006	0.410299987	0.395500004	0.420399994	0.366899997	0.344799995	0.350400001	0.2773	0.275099993	0.322600007	0.314799994	0.335700005	0.245800003	0.234599993	0.225500003	0.188099995	0.186399996	0.198100001	0.195700005	0.218600005	0.165099993	0.157600001	0.162400007
177	113743.7	37.4	0.090400003	0.089100003	0.093599997	0.1087	0.083300002	0.083800003	0.091499999	0.103299998	0.523800015	0.562600017	0.515999973	0.566399992	0.477999985	0.471799999	0.485700011	0.43779999	0.479900002	0.487500012	0.47420001	0.494700015	0.441599995	0.423099995	0.426899999	0.360199988	0.405900002	0.413700014	0.398299992	0.424100012	0.37349999	0.350600004	0.35589999	0.283600003	0.287400007	0.331	0.320899993	0.343499988	0.252400011	0.239899993	0.231000006	0.192599997	0.190400004	0.202800006	0.200599998	0.223399997	0.169200003	0.161300004	0.165800005
178	114389.9	37.3	0.090400003	0.088799998	0.093000002	0.106299996	0.085199997	0.085000001	0.092699997	0.1039	0.525900006	0.566200018	0.518000007	0.569100022	0.479499996	0.474099994	0.488499999	0.440899998	0.48269999	0.493099988	0.478700012	0.50120002	0.444900006	0.428000003	0.431899995	0.36649999	0.409999996	0.421900004	0.404599994	0.431100011	0.378600001	0.356599987	0.362399995	0.289000005	0.298099995	0.330599993	0.320499986	0.343800008	0.25819999	0.252600014	0.241699994	0.198599994	0.197500005	0.211600006	0.209099993	0.231999993	0.175899997	0.167099997	0.1708
179	115036.2	36.9	0.090099998	0.0889	0.093800001	0.1074	0.083499998	0.083700001	0.091899998	0.103	0.52609998	0.566799998	0.51819998	0.567900002	0.481999993	0.476900011	0.490099996	0.444499999	0.4833	0.493000001	0.480399996	0.502300024	0.449299991	0.431499988	0.435900003	0.372799993	0.413199991	0.424699992	0.406899989	0.434500009	0.385399997	0.363099992	0.369899988	0.296799988	0.304899991	0.325399995	0.315100014	0.342799991	0.268000007	0.261900008	0.250200003	0.204500005	0.201299995	0.216100007	0.214200005	0.237499997	0.180299997	0.1708	0.174199998
180
181
182
183
184
185
186
187
188
189
190
191
192
193
194
195
196
197
198
199
200
201
202
203
204
205
206
207
208
209
210
211
212
213
214
215
216
217
218
219
220
221
222
223
224
225
226
227
228
229
230
231
232
233
234
235
236
237
238
239
240
241
242
243
244
245
246
247
248
249
250
251
252
253
254
255
256
257
258
259
260
261
262
263
264
265
266
267
268
269
270
271
272
273
274
275
276
277
278
279
280
281
282
283
284
285
286
287
288
GFP
Cycle Nr.	Time [s]	Temp. [�C]	A1	B1	C1	D1	E1	F1	G1	H1	A2	B2	C2	D2	E2	F2	G2	H2	A3	B3	C3	D3	E3	F3	G3	H3	A4	B4	C4	D4	E4	F4	G4	H4	A5	B5	C5	D5	E5	F5	G5	H5	A6	B6	C6	D6	E6	F6	G6
1	0	36.9	150	145	149	147	146	142	142	144	153	160	151	165	157	152	150	152	151	151	150	151	147	149	145	146	149	148	142	148	146	141	143	143	139	146	148	146	144	144	142	136	147	144	141	139	141	134	138
2	646.3	37.3	126	124	126	123	122	122	122	123	128	133	126	135	131	126	127	126	129	127	127	126	124	127	122	123	126	125	121	125	123	120	122	122	117	123	125	122	123	123	121	115	124	120	118	118	119	115	118
3	1292.6	36.5	127	125	126	126	125	125	123	125	127	134	128	136	131	128	128	129	129	128	128	128	126	128	125	124	127	126	121	126	124	122	123	123	118	124	127	123	124	124	122	117	125	122	119	119	120	115	119
4	1938.8	36.8	128	125	127	125	124	122	120	122	129	134	126	135	131	126	125	125	128	128	128	127	125	125	121	122	126	126	121	125	122	119	120	120	119	123	125	123	124	122	119	114	124	121	118	118	120	112	116
5	2585.1	37.3	126	124	124	123	123	122	122	122	126	133	124	135	129	126	125	125	126	128	125	125	123	124	120	122	125	124	118	123	122	119	120	121	117	124	123	121	121	122	120	114	121	119	119	116	119	113	118
6	3231.4	37.3	126	124	125	124	122	123	121	123	127	133	125	135	130	127	126	127	126	128	126	126	124	125	123	124	125	123	119	124	122	120	122	120	116	123	124	122	121	122	120	116	121	120	119	116	118	113	118
7	3877.6	37.3	127	124	124	124	123	124	123	122	127	132	125	136	130	125	126	127	126	128	126	125	123	125	121	124	125	124	120	123	123	119	121	121	117	124	123	122	122	122	120	115	123	120	118	117	118	115	119
8	4523.9	37	127	125	124	124	122	123	122	123	128	133	126	135	130	125	126	128	128	128	126	126	125	124	122	123	125	125	120	124	122	118	120	121	117	123	124	122	122	123	120	117	122	119	118	117	118	114	117
9	5170.2	36.8	130	126	127	126	124	125	123	123	131	136	127	136	132	129	128	126	129	129	128	128	127	126	123	123	128	127	122	125	123	123	123	122	119	124	126	124	123	125	122	115	125	122	120	119	120	116	120
10	5816.4	36.8	129	126	128	126	124	124	124	126	129	136	127	138	131	128	130	128	130	129	128	126	126	126	123	124	129	126	122	126	124	121	121	122	119	126	125	123	123	123	121	118	124	122	120	118	119	115	119
11	6462.7	36.5	130	128	128	126	125	126	124	127	131	137	131	138	132	129	128	131	130	130	129	128	127	127	124	125	130	127	122	127	124	123	123	123	120	126	127	124	124	126	123	119	126	123	120	119	120	117	119
12	7109	37	127	126	125	125	123	124	122	127	129	134	126	137	130	127	129	129	128	130	125	126	123	126	124	127	126	125	120	124	122	121	123	124	118	124	124	123	122	123	121	118	124	121	117	118	119	115	119
13	7755.2	37.5	128	126	127	126	125	125	124	123	130	136	127	138	131	128	128	128	129	128	127	127	126	126	122	124	125	125	120	125	124	120	122	123	118	124	125	122	122	123	121	117	124	120	118	118	119	115	118
14	8401.5	37.5	133	132	131	131	129	129	128	129	134	142	132	143	137	134	132	134	134	134	132	132	130	131	129	130	132	131	125	130	128	127	127	128	123	129	131	129	126	129	126	121	129	127	124	122	124	120	122
15	9047.7	37.3	128	124	127	123	123	124	121	124	132	135	127	136	132	127	126	127	129	128	128	128	124	124	122	123	126	127	120	125	124	120	120	121	117	124	125	123	122	122	120	117	123	120	119	117	119	114	118
16	9694	36.8	133	132	132	128	129	128	128	127	136	141	133	141	136	133	131	133	135	134	134	132	129	130	126	128	133	132	125	131	127	124	125	126	125	131	131	129	127	128	125	121	129	128	125	123	122	119	124
17	10340.3	36.6	135	132	134	132	131	132	130	132	136	140	134	146	139	135	134	135	136	135	134	133	132	133	129	132	134	133	126	133	129	126	129	129	124	131	132	130	129	132	127	124	131	128	126	125	125	122	123
18	10986.6	36.8	131	129	129	127	127	126	124	127	132	137	130	139	134	130	130	131	132	131	128	128	128	127	125	127	128	129	122	126	125	123	124	124	121	127	127	125	125	125	123	119	126	124	121	119	121	116	121
19	11632.8	36.8	136	132	133	129	128	128	128	129	136	142	134	141	135	132	131	135	136	135	134	130	129	130	127	130	133	132	127	129	126	124	126	127	124	131	131	126	127	128	126	120	131	127	125	121	123	119	122
20	12279.1	37.4	132	131	133	131	130	129	128	130	135	139	132	142	137	132	132	135	135	134	131	131	130	132	128	129	132	131	124	130	127	127	127	127	122	130	131	128	127	128	126	122	129	126	123	122	124	118	122
21	12925.4	37.4	129	126	127	125	125	124	123	125	132	135	129	138	132	129	128	129	129	129	127	127	126	127	124	125	127	127	122	125	123	121	123	124	120	125	126	124	123	123	121	117	125	122	119	118	119	115	119
22	13571.6	37.4	128	126	127	126	124	123	123	124	131	134	128	137	132	128	128	129	129	128	128	126	124	126	123	124	126	127	120	124	123	120	122	122	120	124	125	122	123	123	119	115	125	123	119	116	119	113	119
23	14217.9	37.2	133	130	132	130	129	129	127	130	136	141	134	142	138	133	132	135	134	134	131	130	130	130	128	129	132	131	125	130	129	125	128	126	123	130	129	128	127	128	126	121	130	125	123	122	124	120	123
24	14864.2	37	128	125	126	125	124	127	125	126	130	137	126	138	132	130	131	132	129	128	127	127	125	126	125	126	127	126	122	125	123	124	124	124	118	125	126	122	122	126	123	119	125	121	119	117	119	116	122
25	15510.4	36.9	132	129	130	127	127	127	125	127	133	139	129	139	134	129	130	131	130	130	129	129	126	129	126	128	130	128	124	127	125	124	125	125	121	127	127	124	125	127	124	119	126	123	121	121	121	116	122
26	16156.7	36.8	134	133	132	133	129	130	129	127	137	142	135	143	139	133	134	134	135	135	134	133	130	133	129	128	134	133	127	130	130	125	129	127	125	132	130	128	129	130	127	121	131	128	124	124	125	120	124
27	16803	37	128	126	127	125	123	123	122	124	132	135	128	136	132	126	129	129	129	128	126	127	125	126	122	124	127	127	120	125	121	118	122	123	117	125	124	122	122	123	120	118	124	122	118	117	118	114	118
28	17449.2	37.4	128	127	128	127	125	125	124	126	131	136	129	138	134	128	128	130	129	129	127	127	125	126	124	125	127	126	121	126	124	121	122	124	119	125	124	123	123	123	122	118	124	122	119	117	120	114	120
29	18095.5	37.3	133	130	131	130	129	130	126	130	136	141	133	144	138	134	133	133	133	133	132	132	130	132	128	129	131	130	126	130	127	124	127	128	123	130	129	128	127	128	125	123	128	127	122	121	123	119	124
30	18741.7	37	128	127	128	127	127	128	125	127	132	137	129	138	135	131	131	132	130	129	128	126	127	130	125	126	127	126	121	126	126	123	124	124	119	125	126	123	125	124	123	120	124	121	118	119	122	116	120
31	19388	36.8	131	128	129	127	125	127	126	126	133	138	130	139	135	130	131	131	132	130	129	128	126	128	125	127	128	128	123	127	124	123	125	126	121	127	127	125	123	125	122	120	126	124	120	118	121	115	119
32	20034.3	36.9	135	132	133	133	131	130	130	132	138	143	136	146	139	137	135	137	137	135	135	133	132	133	130	132	134	132	128	132	129	128	129	131	127	132	133	129	129	131	128	124	131	127	125	124	126	121	125
33	20680.6	36.8	130	127	129	127	127	126	124	127	134	139	132	142	136	130	131	130	133	131	130	129	126	127	125	128	130	129	122	128	126	123	124	124	121	126	127	126	125	126	123	120	128	122	121	119	120	116	121
34	21326.8	36.8	131	129	130	128	128	127	125	126	135	139	131	142	135	131	132	132	133	131	130	129	127	128	125	128	129	129	124	126	125	121	124	125	121	126	127	125	124	127	123	119	128	124	121	119	121	116	120
35	21973.1	37.2	134	131	131	131	128	129	127	129	135	142	135	146	138	134	133	135	134	133	133	132	131	130	129	130	133	130	127	129	128	126	127	128	122	129	130	127	127	127	125	120	128	125	124	121	124	118	123
36	22619.4	37.5	128	127	127	126	125	124	124	124	133	136	129	141	134	127	130	129	132	130	128	127	127	128	123	126	127	127	122	126	123	119	122	123	120	125	126	124	124	124	122	117	126	122	118	118	119	114	119
37	23265.6	37.3	133	131	131	131	128	129	128	128	136	141	134	144	138	135	134	135	133	133	131	131	129	130	129	130	132	130	125	128	126	125	125	127	122	129	130	127	126	127	124	121	131	125	122	122	124	118	122
38	23911.9	36.9	136	132	134	130	128	129	128	128	140	143	136	143	138	133	135	135	136	134	132	131	129	131	127	129	133	132	127	129	127	125	126	128	124	129	130	127	127	126	125	121	130	128	125	121	123	119	122
39	24558.1	36.8	131	129	129	128	127	126	125	127	134	137	133	142	136	132	132	132	132	132	130	130	128	129	126	128	130	129	124	127	125	123	125	124	121	127	128	125	125	124	123	121	126	124	120	119	120	117	120
40	25204.4	37	133	130	132	131	129	130	128	131	137	141	134	144	138	136	136	137	133	133	132	132	129	133	130	131	133	131	125	128	128	125	129	131	123	128	129	126	126	129	127	123	128	126	121	121	124	121	123
41	25850.7	37.3	129	126	126	125	123	124	122	125	133	137	130	138	134	129	130	131	130	131	127	128	123	127	123	126	128	127	121	125	124	120	123	122	118	124	125	122	123	123	121	117	125	123	118	117	118	114	119
42	26496.9	37.5	134	130	131	131	129	129	128	129	139	141	135	144	139	134	135	137	136	134	132	131	130	131	128	131	130	131	127	131	128	125	127	126	122	129	131	127	128	127	126	122	129	125	124	122	123	120	123
43	27143.2	37.3	128	126	126	125	124	124	123	124	134	137	130	140	136	130	130	130	131	131	130	128	125	127	124	126	128	126	122	125	123	122	122	122	120	124	127	123	122	123	120	118	125	122	119	117	118	112	119
44	27789.5	36.6	130	129	129	127	125	125	125	126	136	139	134	142	137	133	132	133	133	132	130	130	129	128	126	128	130	128	125	127	125	123	124	125	121	128	127	124	123	126	123	120	126	121	121	119	121	118	120
45	28435.7	36.9	131	129	129	128	127	126	126	127	135	140	132	142	136	131	132	133	132	133	130	130	127	128	125	128	129	127	124	127	124	122	124	125	120	126	126	125	123	126	123	119	127	121	119	118	120	115	121
46	29082	37.3	129	125	127	124	124	124	123	125	134	138	131	140	135	132	131	131	131	130	128	128	125	127	124	127	126	126	120	125	122	122	122	122	119	126	124	122	122	123	120	118	125	122	118	117	118	113	118
47	29728.3	37.5	132	131	131	129	128	129	127	128	138	143	136	145	139	134	135	134	136	134	132	133	130	131	129	131	132	129	126	130	127	124	125	128	123	129	130	128	127	129	126	123	128	126	123	121	123	119	123
48	30374.5	37.4	130	127	128	126	125	124	122	125	135	140	132	142	136	131	131	132	131	130	130	128	127	126	125	126	129	127	122	125	124	120	121	123	120	125	125	124	122	124	121	119	124	120	119	117	119	116	120
49	31020.8	37.1	131	125	126	126	125	126	124	126	138	139	133	141	135	130	131	133	134	130	130	129	127	127	125	126	131	126	121	126	122	122	121	123	122	126	124	123	122	124	122	118	127	123	119	118	119	112	119
50	31667.1	36.6	131	128	130	128	127	126	125	127	139	142	135	144	139	134	133	135	133	131	130	129	128	130	126	128	129	129	123	127	126	123	124	127	121	128	128	125	125	125	123	119	127	123	120	120	121	115	120
51	32313.3	37	128	126	127	128	125	126	125	127	136	139	133	145	139	133	134	133	131	130	129	130	129	130	127	129	128	126	119	126	125	123	124	126	119	123	124	124	125	125	122	120	124	121	118	119	122	116	121
52	32959.6	37.4	133	131	133	131	129	128	126	129	140	144	138	146	141	135	137	139	138	134	133	134	131	132	128	132	133	131	126	129	127	125	125	127	124	129	129	127	127	127	124	120	130	126	122	120	123	118	123
53	33605.9	37.4	129	126	127	126	125	125	124	126	137	141	133	144	137	133	133	134	134	130	129	128	127	127	124	128	129	128	121	126	123	121	122	124	120	125	126	123	123	124	122	117	125	121	118	118	119	115	119
54	34252.1	36.9	136	133	134	132	129	128	127	129	143	148	140	149	142	137	137	138	139	137	136	135	130	132	130	133	134	133	129	132	127	126	127	129	125	132	132	128	127	128	126	122	132	127	126	124	124	118	122
55	34898.4	36.8	131	130	131	128	126	127	124	127	140	142	138	146	140	134	135	135	135	134	133	132	129	130	127	129	131	128	123	127	126	123	125	126	122	128	127	125	124	126	123	120	126	123	120	119	121	116	119
56	35544.6	36.8	131	128	129	127	126	126	125	126	141	143	137	146	140	134	136	136	135	133	132	130	129	129	127	129	131	129	124	128	126	123	126	126	123	126	127	124	125	126	124	119	129	124	121	119	122	117	120
57	36190.9	37	133	132	131	129	129	129	128	131	142	147	140	149	143	140	138	143	138	135	134	134	132	133	130	135	132	130	126	130	127	127	127	130	124	130	129	128	128	128	125	123	130	126	123	122	124	118	123
58	36837.2	37.4	129	125	128	125	124	123	122	125	141	143	135	146	139	136	133	137	134	132	130	130	128	130	126	127	129	128	123	127	124	120	123	124	121	126	125	124	124	124	122	117	126	124	120	118	119	114	117
59	37483.4	37.4	129	128	128	127	125	125	123	126	141	143	138	147	141	135	136	135	134	131	132	131	128	129	126	128	131	128	123	127	123	121	124	124	121	127	127	124	123	124	122	119	127	122	120	118	119	116	118
60	38129.7	36.9	131	129	130	127	125	124	124	124	143	146	140	145	140	134	136	136	135	134	132	133	128	129	127	129	131	130	126	128	124	121	123	125	122	127	126	125	123	124	121	117	127	125	121	120	118	115	118
61	38776	36.8	132	130	130	128	127	126	125	124	145	146	140	150	144	139	137	136	137	135	134	133	131	132	129	131	131	130	125	128	126	125	126	125	123	128	129	126	126	125	122	121	128	124	121	120	121	116	121
62	39422.2	36.8	136	132	134	132	132	131	130	129	150	151	145	153	147	142	142	144	141	138	138	137	135	136	132	133	135	134	129	133	130	128	130	129	126	133	132	130	130	132	128	121	134	128	125	124	125	120	124
63	40068.5	36.7	132	130	130	128	126	128	126	128	145	147	141	151	145	140	139	140	137	136	135	134	132	133	129	132	133	131	126	129	126	124	126	127	123	128	126	126	126	127	124	121	129	124	120	119	121	117	121
64	40714.8	37.2	130	126	128	126	125	125	123	127	144	148	139	150	143	136	137	142	137	134	132	132	130	131	128	132	132	128	124	126	124	121	124	128	122	126	126	124	123	125	122	121	126	122	120	118	119	115	119
65	41361	37.3	133	130	132	131	129	130	128	129	149	151	144	156	146	142	142	144	140	138	136	136	134	135	130	134	134	133	128	132	130	128	128	129	123	131	129	128	128	128	127	122	129	126	123	122	124	119	121
66	42007.3	37.3	129	127	128	125	124	125	125	125	146	148	142	152	144	138	138	140	136	135	132	132	130	130	127	130	132	128	123	127	124	123	125	126	121	126	126	125	123	125	123	119	127	122	119	119	121	116	118
67	42653.6	37.4	135	132	133	131	129	130	128	131	153	154	145	157	149	144	143	145	142	139	137	137	135	136	133	134	136	134	129	134	130	127	130	130	125	132	131	129	128	130	127	123	131	127	124	123	125	120	125
68	43299.8	37.4	130	127	127	125	125	126	123	125	150	149	143	153	145	141	139	142	138	135	135	132	131	132	128	131	131	129	125	127	124	123	125	127	121	125	128	124	123	123	122	117	127	123	120	118	120	114	120
69	43946.1	37.3	130	127	127	126	125	124	124	124	150	149	143	153	146	139	140	141	137	134	134	134	131	132	128	131	132	129	124	128	124	123	125	125	121	126	126	125	123	124	123	120	127	123	117	117	120	115	119
70	44592.4	37.3	134	130	132	131	129	129	128	131	155	156	150	161	152	144	145	147	142	141	139	138	136	137	133	137	135	134	130	132	130	129	128	130	126	130	131	128	128	129	127	124	131	128	123	123	124	120	124
71	45238.6	37.4	130	127	129	126	124	126	125	125	153	153	147	158	148	143	143	143	140	136	134	133	132	133	129	131	132	130	126	129	127	124	125	126	121	126	125	125	124	124	123	119	127	123	119	117	119	116	119
72	45884.9	37.5	130	128	127	128	126	124	123	126	157	154	147	158	149	145	142	144	140	138	135	134	132	135	131	133	133	130	125	129	127	125	125	128	122	127	128	125	124	125	123	122	127	122	120	119	120	115	120
73	46531.2	37.4	134	132	133	131	130	131	129	130	160	159	153	164	155	149	148	150	144	142	140	139	137	139	134	137	137	134	129	134	132	129	129	130	127	131	132	130	128	129	128	123	130	127	124	123	124	120	123
74	47177.4	37.4	131	127	128	128	125	127	125	126	159	159	151	161	153	148	146	149	141	139	137	136	134	135	132	135	134	130	126	129	127	125	125	127	122	127	127	125	125	125	124	120	128	123	121	120	121	117	120
75	47823.7	37.5	135	132	133	131	129	129	129	131	164	163	153	166	156	152	151	152	144	144	142	140	138	138	135	138	138	134	131	133	131	130	128	133	126	131	133	130	129	129	128	124	131	129	124	123	124	120	125
76	48470	37.4	130	127	127	128	125	126	123	126	162	159	153	164	154	149	148	151	143	140	137	138	135	135	132	134	134	130	127	131	128	125	126	128	122	126	127	125	125	126	124	120	127	123	120	118	121	116	120
77	49116.2	37.4	129	128	128	126	125	126	124	125	161	162	154	166	154	151	149	152	143	141	138	139	135	135	132	135	135	130	127	131	129	126	127	129	124	127	127	126	125	125	124	121	129	123	120	118	120	116	120
78	49762.5	37.3	135	131	132	131	129	132	130	129	168	166	158	172	159	154	155	156	148	145	143	142	140	140	138	140	137	135	131	135	133	131	130	132	126	132	131	130	129	130	127	126	132	126	124	123	124	120	124
79	50408.7	37.3	130	127	129	127	125	123	124	127	166	165	157	167	158	156	150	153	146	142	141	139	136	138	134	136	135	132	127	131	128	127	126	129	123	127	127	124	125	126	123	121	128	123	119	118	120	118	119
80	51055	37.4	130	127	128	126	125	125	124	126	168	167	160	170	160	155	152	155	146	142	141	139	137	138	133	135	136	133	128	130	129	127	128	128	123	127	128	125	125	126	122	122	128	124	120	120	121	117	120
81	51701.3	37.3	130	126	129	126	125	126	124	125	171	168	161	173	161	155	153	156	148	142	141	140	138	138	134	138	135	132	128	131	128	127	127	128	123	128	127	127	124	126	122	121	128	123	119	119	121	115	120
82	52347.5	37.2	131	127	129	127	126	126	123	127	174	171	162	174	162	158	155	157	146	144	143	140	139	139	136	139	136	132	128	132	129	128	128	130	123	128	128	126	125	126	125	122	129	123	120	119	120	117	119
83	52993.8	37.3	135	133	130	132	131	129	128	130	180	176	169	182	168	165	163	165	151	149	146	146	143	145	140	143	141	137	132	137	134	132	132	134	128	131	134	131	131	130	128	124	133	127	125	123	124	121	123
84	53640.1	37.4	131	128	128	128	125	126	124	126	179	175	167	180	166	163	159	160	149	146	143	144	140	140	136	139	137	135	129	133	130	127	129	130	125	128	129	126	125	126	124	121	130	125	120	119	121	115	120
85	54286.3	37.2	130	126	129	127	125	126	124	126	183	177	170	183	170	164	161	163	150	147	145	145	140	141	137	141	137	132	129	133	130	129	129	132	124	127	129	126	126	127	124	121	129	123	121	120	121	116	120
86	54932.6	37.3	135	131	131	131	129	130	128	130	189	183	175	187	174	170	166	170	154	151	149	149	145	147	142	146	143	138	134	137	135	134	133	136	127	133	132	131	130	130	130	125	132	127	125	124	125	121	125
87	55578.9	37.4	132	128	129	127	125	127	124	126	188	183	175	188	175	169	166	167	153	149	147	147	143	143	139	142	139	135	130	133	131	130	129	132	124	129	128	128	126	127	125	122	130	124	121	120	120	117	120
88	56225.2	37.4	131	129	130	126	126	125	124	127	192	187	179	193	176	171	168	171	155	151	148	148	144	146	140	145	140	137	131	134	132	130	130	133	125	127	129	128	128	128	124	123	130	125	121	120	122	117	121
89	56871.4	37.4	136	131	134	131	129	131	129	130	198	194	185	200	182	178	172	176	160	157	152	152	149	149	146	148	144	139	138	140	138	134	134	138	129	134	135	132	132	133	130	127	134	128	126	124	127	121	125
90	57517.7	37.4	131	128	129	128	125	126	124	126	200	193	185	199	184	176	172	175	158	154	151	151	147	145	141	145	141	138	132	137	132	130	130	132	125	129	130	128	127	127	124	121	128	124	121	120	122	117	122
91	58164	37.5	131	127	128	127	126	125	124	126	204	197	189	205	185	181	175	179	160	155	152	151	148	149	144	148	141	137	133	136	135	131	132	134	126	130	130	127	128	129	126	125	130	123	121	121	122	118	122
92	58810.3	37.3	135	134	134	132	129	129	130	131	211	201	196	211	192	185	181	182	164	160	157	157	152	152	149	152	147	143	137	141	138	137	136	139	129	133	134	132	131	133	130	127	134	129	126	124	125	121	126
93	59456.5	37.3	132	128	128	126	125	126	125	127	213	204	195	211	192	184	180	184	163	158	156	155	150	153	147	149	145	139	133	139	136	133	133	134	126	130	131	129	127	131	127	124	131	125	121	121	122	117	122
94	60102.8	37	133	128	129	127	126	127	125	128	220	210	202	216	196	190	185	186	165	161	158	156	153	153	148	152	147	139	138	139	137	133	134	136	129	130	131	129	129	130	127	123	133	126	122	120	122	118	122
95	60749.1	36.8	136	134	134	133	131	132	131	131	228	218	211	227	205	200	192	194	172	167	166	163	159	161	155	155	149	148	143	144	143	140	140	139	132	137	138	135	135	135	132	128	136	131	128	126	127	124	127
96	61395.3	36.8	133	130	130	128	127	127	127	129	233	221	213	228	205	199	192	195	171	166	163	160	158	157	153	156	148	143	140	141	139	137	137	139	128	133	135	131	131	132	128	126	133	127	123	122	124	120	123
97	62041.6	36.8	137	135	135	134	132	131	131	134	241	230	220	238	215	207	199	204	176	171	168	169	163	163	156	161	152	147	145	147	144	142	141	144	133	137	138	135	135	136	134	132	135	131	127	127	129	125	127
98	62687.9	36.8	130	128	127	126	123	125	123	125	245	229	221	238	215	206	199	202	174	168	165	163	159	158	152	156	146	143	139	140	138	137	136	139	127	131	131	129	130	129	127	124	129	123	120	119	121	117	120
99	63334.1	36.9	137	134	135	133	131	133	131	134	256	242	231	250	224	217	208	212	182	175	173	171	166	166	160	164	153	151	146	149	146	143	143	145	133	138	138	136	136	137	133	131	138	132	128	128	129	126	129
100	63980.4	36.7	137	135	134	134	131	133	130	133	266	249	238	256	229	221	212	216	184	177	176	173	169	169	162	167	155	150	146	150	147	145	143	146	134	139	140	137	136	137	134	132	137	130	128	128	129	125	127
101	64626.7	36.7	133	129	131	130	127	128	125	130	271	255	244	262	233	224	214	218	184	177	175	173	168	166	161	164	153	148	144	147	145	141	142	144	130	135	136	133	133	133	131	128	133	129	125	124	126	121	124
102	65272.9	37	130	127	129	128	128	128	126	129	279	260	247	268	238	229	219	221	184	176	173	174	170	169	163	168	151	148	142	146	146	141	141	143	130	134	134	131	133	133	130	129	131	126	122	122	125	121	125
103	65919.2	37	131	127	129	126	125	126	127	129	288	267	254	278	242	234	226	229	187	180	178	175	171	170	165	170	153	149	146	147	143	142	142	146	131	132	134	132	132	133	132	129	131	126	122	121	123	120	124
104	66565.5	37	131	129	128	127	124	127	126	129	299	279	263	287	250	244	231	233	191	184	181	180	174	175	169	171	155	150	146	150	145	143	144	146	131	135	135	133	132	135	133	129	131	126	122	122	124	121	125
105	67211.8	37.2	135	133	132	131	129	130	127	130	314	290	275	304	262	250	237	240	198	192	187	185	180	179	171	176	159	155	151	153	151	147	147	150	135	141	139	137	136	136	135	132	137	131	127	125	128	124	127
106	67858	37.3	130	128	128	128	125	125	125	126	325	299	285	311	266	257	243	244	198	192	188	187	180	179	171	175	159	154	148	151	149	145	144	147	133	135	136	134	134	134	131	129	131	127	124	122	124	121	124
107	68504.3	37.3	132	128	130	127	125	126	124	127	340	310	296	323	276	264	250	251	204	195	191	189	183	182	174	177	160	155	150	153	150	146	146	147	134	137	137	135	134	135	131	129	132	127	124	123	124	120	124
108	69150.6	37.3	135	132	133	131	129	129	129	131	358	325	310	339	288	277	260	263	210	203	199	197	190	187	180	184	165	162	157	159	156	152	150	152	137	141	141	139	137	139	136	135	139	132	128	128	130	124	128
109	69796.8	37.4	132	128	129	127	125	126	125	126	372	339	320	351	295	284	268	266	212	204	200	197	191	188	179	184	164	159	153	156	153	150	149	150	135	139	137	137	135	136	133	130	132	129	125	124	126	121	124
110	70443.1	37.5	131	128	130	128	126	126	124	126	391	351	333	366	307	293	274	275	217	210	205	202	195	193	182	187	166	161	157	158	155	152	150	153	134	139	140	137	136	138	133	130	134	129	126	125	125	121	126
111	71089.4	37.5	135	134	133	131	130	131	128	132	413	371	350	385	320	307	288	289	229	218	213	209	202	200	189	195	171	166	164	165	162	158	155	157	140	143	145	142	142	142	139	136	138	134	130	129	131	126	130
112	71735.7	37.3	133	129	130	127	126	127	124	127	434	384	365	404	334	317	294	294	230	221	215	211	204	201	189	194	170	166	160	162	159	156	152	156	136	141	141	140	137	138	135	132	136	129	126	125	125	123	126
113	72381.9	37	134	128	129	127	126	125	125	127	458	405	384	420	346	332	307	308	238	227	220	219	208	205	195	199	174	168	162	164	161	157	156	157	138	141	141	140	138	139	136	133	138	129	126	125	127	123	127
114	73028.2	36.6	138	133	134	134	131	132	130	131	488	431	409	448	368	349	323	323	247	237	231	229	219	215	205	207	179	174	170	172	168	165	163	162	143	148	149	147	146	147	142	137	141	137	133	132	133	130	132
115	73674.5	36.8	133	129	131	129	127	128	125	128	514	451	426	467	381	361	334	335	251	239	234	232	222	218	206	209	180	174	170	172	168	164	161	163	140	145	145	144	143	143	139	137	137	132	130	128	130	126	130
116	74320.7	36.9	133	131	131	129	128	128	126	129	542	475	449	492	398	378	350	348	260	249	242	239	227	223	212	214	183	177	172	173	171	166	163	167	142	146	146	145	143	144	141	139	140	135	129	130	131	126	130
117	74967	36.9	134	130	131	129	127	128	127	129	578	502	475	524	420	398	366	367	269	256	249	245	234	229	214	220	186	180	176	177	173	169	166	169	144	148	148	145	144	144	140	139	138	133	131	129	130	126	130
118	75613.3	36.8	135	130	130	130	127	128	126	129	608	531	501	550	440	416	381	381	278	267	257	254	242	236	222	225	188	183	180	181	177	173	167	171	145	150	151	147	146	146	144	141	140	134	130	130	131	127	130
119	76259.6	37	137	135	135	135	131	133	130	134	650	567	534	582	463	442	400	401	289	277	270	263	251	245	230	234	194	192	186	186	183	179	174	177	149	153	154	152	151	152	147	145	144	138	135	135	136	132	135
120	76905.8	36.7	134	129	131	129	128	128	126	128	691	597	563	617	486	459	417	418	300	286	276	270	256	251	235	236	197	192	186	187	182	179	173	175	148	152	153	150	149	149	145	143	141	136	133	132	133	128	132
121	77552.1	37	131	127	129	127	124	125	126	128	732	634	595	658	510	483	437	438	309	296	285	279	263	254	242	243	197	192	186	187	184	179	177	178	147	151	150	148	147	147	144	143	140	134	131	130	131	125	132
122	78198.3	37.2	134	132	133	130	128	129	128	133	793	682	636	705	544	510	461	460	323	311	300	292	276	267	249	250	204	198	196	195	192	186	181	185	151	156	156	154	154	153	148	148	144	137	136	135	136	132	136
123	78844.6	37	132	127	129	127	127	126	127	130	858	724	672	748	573	541	484	484	337	322	309	299	286	275	257	256	207	201	196	197	192	187	183	186	150	154	155	153	151	151	150	145	142	136	132	131	133	129	135
124	79490.9	37.2	132	128	129	127	125	125	125	128	923	782	725	813	611	570	510	511	354	333	324	314	297	284	265	263	211	205	201	202	195	191	186	186	152	156	156	155	153	152	148	145	142	136	134	132	134	129	132
125	80137.1	37.2	131	128	128	127	127	125	125	126	987	825	769	857	643	601	536	530	366	349	337	328	306	293	274	271	217	210	206	205	201	195	189	190	154	157	158	157	155	154	150	147	142	137	134	133	135	130	134
126	80783.4	37.5	133	128	129	127	125	126	124	127	1063	894	824	930	685	640	565	555	386	369	351	342	321	306	285	280	221	216	211	211	207	200	194	194	157	159	159	156	157	156	151	148	144	138	135	135	135	131	135
127	81429.7	37.4	132	129	129	127	125	125	123	127	1149	962	899	1000	734	677	600	587	403	387	370	356	334	320	294	292	227	221	219	216	211	206	198	199	158	162	164	160	158	158	153	151	145	139	136	134	137	132	136
128	82075.9	36.8	134	130	132	129	128	127	124	127	1257	1048	972	1098	793	727	631	627	427	407	388	376	354	337	306	300	238	232	226	227	221	213	201	202	162	165	166	164	163	162	155	153	148	142	139	139	141	136	137
129	82722.1	36.8	134	129	130	131	128	128	127	129	1374	1140	1041	1202	850	775	676	666	456	427	409	394	371	351	323	314	244	239	232	232	226	220	208	209	163	169	168	167	165	163	160	156	150	142	140	139	140	135	139
130	83368.4	37.2	133	128	129	128	126	127	125	129	1490	1256	1134	1315	916	842	727	706	477	451	431	417	387	365	337	324	249	242	237	236	229	223	213	212	166	168	169	168	166	164	159	155	149	142	140	139	142	135	139
131	84014.6	37.5	132	130	128	128	126	127	125	126	1659	1372	1238	1430	994	897	775	747	500	478	453	433	403	384	349	341	258	251	245	244	235	231	217	218	166	172	173	170	168	168	162	159	149	145	141	139	141	137	141
132	84660.9	37.2	132	129	129	128	126	126	125	128	1850	1481	1349	1573	1070	965	830	792	530	499	479	456	425	402	363	356	265	257	256	251	244	236	225	224	168	174	175	173	170	170	164	161	151	144	142	141	143	139	140
133	85307.1	37	137	134	133	130	130	131	128	131	2064	1648	1474	1721	1170	1055	898	855	565	534	506	485	451	422	382	371	279	274	268	264	256	247	234	233	178	181	181	179	178	176	168	165	159	151	148	147	148	144	145
134	85953.4	36.6	134	131	131	129	128	127	126	129	2334	1810	1639	1883	1279	1152	970	910	595	568	538	511	473	444	401	383	288	281	277	271	262	253	240	238	177	183	182	181	180	179	171	167	155	149	148	144	147	143	145
135	86599.7	36.8	134	131	130	129	128	129	127	129	2601	2021	1810	2127	1406	1253	1048	993	635	605	571	545	501	466	420	403	297	294	289	284	274	262	245	241	180	185	185	185	182	181	174	170	157	152	149	147	149	145	148
136	87245.9	36.6	135	130	133	130	127	128	127	129	2908	2257	2020	2369	1554	1365	1145	1064	679	647	608	581	530	493	444	424	310	307	300	293	284	272	255	250	185	191	189	189	186	184	177	173	160	152	151	150	150	146	150
137	87892.2	36.8	135	129	131	129	128	128	127	129	3275	2495	2247	2640	1703	1509	1261	1143	728	694	654	619	560	519	465	447	326	320	313	309	296	284	262	261	189	193	193	191	191	188	181	175	161	155	152	151	153	149	149
138	88538.5	36.6	135	129	131	129	129	127	127	130	3698	2795	2492	2910	1880	1654	1384	1268	781	740	696	659	595	549	488	462	340	332	328	320	307	295	272	268	193	197	197	196	193	192	185	178	162	156	156	152	154	150	151
139	89184.7	36.6	136	131	131	129	127	127	126	128	4113	3101	2806	3244	2092	1829	1524	1385	844	803	757	709	640	585	519	489	357	349	345	334	322	306	284	275	196	202	203	201	197	195	189	182	165	158	158	155	155	153	153
140	89831	36.8	138	135	135	134	132	132	128	131	4588	3411	3082	3575	2321	2029	1678	1505	907	852	809	762	678	619	545	513	371	366	362	351	337	322	296	286	204	211	211	210	206	203	192	187	170	164	163	162	162	157	157
141	90477.3	36.6	134	131	132	130	127	127	126	129	5038	3811	3467	3948	2582	2249	1858	1656	966	921	864	811	726	656	578	538	389	387	380	366	350	332	306	293	207	213	214	211	209	205	196	190	168	162	162	160	161	155	158
142	91123.6	36.6	138	136	136	134	132	132	130	134	5601	4178	3845	4355	2888	2502	2051	1838	1049	995	934	873	785	705	616	571	411	404	399	387	372	354	320	309	215	220	222	221	217	211	203	199	174	170	167	165	167	162	163
143	91769.8	36.9	135	129	129	128	128	128	126	130	6138	4592	4276	4788	3209	2783	2282	2041	1145	1081	1007	940	842	750	654	599	433	424	420	406	384	365	334	318	219	225	225	225	219	215	205	198	174	167	167	164	164	161	162
144	92416.1	36.9	133	128	129	128	125	128	126	129	6652	5057	4705	5228	3551	3107	2545	2270	1252	1177	1102	1017	902	811	699	632	454	445	442	424	403	385	347	332	221	228	229	229	226	221	211	203	176	168	166	165	167	163	164
145	93062.4	37	137	131	133	131	130	129	128	133	7156	5524	5087	5618	3928	3425	2803	2534	1374	1282	1197	1111	977	865	743	667	477	474	468	445	423	404	363	345	232	238	238	238	232	229	217	209	179	175	173	171	171	168	169
146	93708.6	36.9	132	128	130	128	125	127	126	130	7717	5912	5516	6043	4314	3790	3108	2807	1483	1394	1287	1214	1054	926	792	712	500	495	486	465	443	420	378	360	235	244	242	241	236	232	221	213	181	175	173	171	173	169	171
147	94354.9	36.8	135	130	131	130	128	128	127	130	8281	6321	5974	6455	4737	4173	3442	3161	1625	1540	1429	1320	1158	1010	851	752	537	529	522	493	471	442	394	379	245	252	255	252	246	242	226	220	186	180	178	176	177	173	173
148	95001.2	37.3	133	129	128	128	126	126	124	128	8844	6730	6344	6867	5131	4598	3778	3504	1768	1660	1549	1443	1257	1087	915	796	561	554	543	519	489	462	410	389	250	258	258	257	252	245	232	223	188	181	179	177	179	175	175
149	95647.5	37.4	133	129	129	129	125	126	125	128	9401	7169	6833	7290	5533	4956	4191	3852	1933	1854	1706	1581	1383	1191	1002	848	592	586	582	548	517	486	435	407	259	270	270	268	261	255	239	230	191	185	186	181	183	178	179
150	96293.7	37.2	133	129	129	127	125	125	125	128	9988	7615	7245	7764	5978	5385	4567	4250	2177	2091	1895	1749	1530	1304	1090	916	632	633	620	589	550	516	456	427	267	278	282	278	270	263	246	235	195	190	187	185	186	182	182
151	96940	36.9	132	128	130	129	128	127	126	130	10497	8097	7755	8227	6399	5826	4956	4706	2460	2320	2116	1928	1675	1447	1192	977	676	677	668	629	588	547	480	452	276	290	293	291	282	273	256	243	199	193	192	194	193	190	187
152	97586.3	36.9	136	131	132	129	128	126	125	128	11173	8580	8175	8578	6853	6286	5361	5140	2792	2582	2330	2139	1849	1571	1297	1053	719	724	709	667	624	580	501	473	290	303	305	302	294	286	263	246	202	200	199	197	197	194	190
153	98232.5	37.2	134	131	130	129	126	126	125	128	11811	8990	8743	9022	7279	6724	5772	5634	3119	2865	2584	2379	2025	1742	1423	1151	766	774	762	711	668	617	532	501	301	317	318	315	304	293	274	254	207	203	204	200	201	197	195
154	98878.8	37.4	137	133	133	132	131	130	129	132	12340	9425	9093	9529	7739	7251	6237	6123	3493	3178	2866	2641	2240	1913	1576	1254	826	828	817	763	713	654	564	526	315	333	331	331	320	308	287	267	215	213	213	208	209	204	203
155	99525.1	37.4	133	131	131	129	126	128	125	128	12921	9907	9642	10013	8196	7632	6668	6641	3862	3570	3199	2941	2489	2114	1728	1375	880	889	885	822	761	699	601	550	327	346	350	343	332	318	296	276	218	214	215	212	212	206	205
156	100171.3	37.3	134	128	130	129	126	127	124	130	13606	10440	10163	10517	8648	8119	7078	7135	4313	3954	3539	3261	2779	2364	1911	1517	959	963	942	888	824	747	640	580	342	361	363	362	348	334	308	284	223	222	220	218	218	214	211
157	100817.6	36.9	139	136	136	134	132	133	131	135	14288	10911	10693	11056	9147	8550	7477	7594	4856	4345	3916	3612	3063	2610	2110	1659	1041	1050	1034	960	889	809	688	617	364	385	386	384	368	353	326	299	236	233	232	230	230	222	222
158	101463.9	36.9	137	132	131	129	126	128	124	130	14780	11352	11133	11491	9603	9052	7963	8180	5312	4706	4276	4003	3382	2897	2363	1836	1133	1136	1125	1037	959	868	726	653	380	404	400	399	382	365	334	306	241	235	234	232	231	227	223
159	102110.2	37.4	134	130	130	129	127	127	125	128	15445	11791	11629	11936	10014	9529	8358	8674	5838	5130	4667	4379	3740	3212	2598	2054	1223	1233	1217	1122	1037	927	781	690	396	417	419	415	399	381	347	321	244	240	242	238	238	233	229
160	102756.4	37.3	134	131	130	128	126	127	125	129	16118	12315	12169	12386	10551	10000	8861	9175	6418	5560	5076	4783	4125	3553	2891	2293	1347	1343	1338	1235	1128	1004	837	738	419	444	441	440	421	401	365	334	253	249	250	248	247	242	237
161	103402.7	37.4	132	127	128	125	124	123	122	125	16606	12758	12597	12889	10990	10612	9327	9687	6940	5989	5503	5224	4508	3925	3215	2577	1460	1469	1465	1343	1241	1102	906	787	438	468	465	463	442	419	383	351	262	255	259	254	255	248	241
162	104049	37.5	134	130	131	129	127	127	124	129	17249	13385	13125	13352	11437	11033	9769	10198	7518	6379	5828	5606	4868	4251	3504	2855	1608	1600	1612	1479	1352	1195	982	838	464	495	496	490	466	441	404	365	269	268	272	267	264	259	251
163	104695.2	36.9	140	137	137	135	133	131	129	134	17951	13753	13595	13896	11968	11446	10256	10782	8069	6822	6255	5996	5298	4698	3876	3194	1793	1803	1791	1621	1493	1310	1072	896	496	533	528	523	500	466	428	384	281	283	288	283	279	272	262
164	105341.5	36.6	137	132	133	131	128	130	128	131	18636	14322	14153	14389	12480	12065	10728	11401	8615	7245	6735	6455	5684	5133	4269	3576	1983	2051	2012	1807	1639	1438	1170	969	524	560	562	555	526	496	449	402	287	292	297	294	290	286	274
165	105987.8	36.9	140	136	135	135	133	133	132	136	19306	14867	14735	14913	12984	12641	11221	11935	9193	7739	7184	6877	6111	5514	4673	3963	2243	2289	2244	2003	1796	1571	1300	1037	559	597	598	592	560	522	476	424	302	307	310	307	305	299	287
166	106634	37	136	130	131	129	127	127	128	131	19813	15226	15150	15369	13416	13110	11674	12384	9702	8173	7653	7335	6567	5983	5077	4392	2551	2542	2513	2249	1996	1744	1416	1123	586	639	632	625	586	548	498	445	312	317	321	318	312	305	296
167	107280.3	37.3	135	131	131	129	127	126	126	129	20258	15731	15500	15761	13903	13523	12141	12927	10332	8627	8057	7745	6929	6385	5502	4827	2885	2867	2803	2512	2216	1933	1564	1212	625	671	677	660	624	579	522	461	326	332	335	330	326	320	305
168	107926.6	37.3	139	134	135	133	131	132	129	133	21103	16337	16182	16273	14463	14050	12541	13528	10888	9129	8480	8202	7428	6799	5851	5298	3253	3183	3141	2793	2475	2149	1713	1342	666	724	726	713	669	624	553	490	341	351	356	351	345	336	319
169	108572.8	37.2	135	130	131	129	127	129	128	132	21659	16655	16569	16835	14876	14501	13105	14134	11394	9614	8876	8641	7812	7211	6300	5760	3678	3547	3460	3110	2745	2379	1887	1477	713	777	779	768	717	664	591	514	356	368	372	363	358	355	337
170	109219.1	36.8	141	138	137	134	133	131	130	133	22191	17007	17004	17098	15253	14764	13432	14560	11945	9962	9270	9053	8174	7637	6689	6194	4077	3833	3805	3411	3032	2651	2106	1603	765	831	834	824	773	709	621	535	377	386	393	384	382	372	351
171	109865.4	37.3	139	134	135	134	131	131	131	134	22793	17741	17608	17606	15718	15590	13938	15104	12511	10526	9748	9454	8672	8043	7090	6651	4528	4278	4183	3793	3375	2973	2333	1770	811	895	892	879	825	752	662	563	395	405	410	402	396	386	367
172	110511.7	37.4	133	128	129	127	126	125	125	126	23352	18148	18074	18118	16336	15974	14450	15706	13159	10944	10192	9988	9146	8543	7543	7237	5045	4688	4603	4193	3753	3309	2626	1989	866	968	967	955	888	813	709	600	409	424	434	421	415	404	380
173	111157.9	37.2	135	131	131	130	127	128	128	133	23932	18700	18478	18501	16728	16510	14861	16367	13703	11456	10657	10463	9571	8912	7977	7689	5547	5099	5018	4566	4111	3665	2895	2205	933	1046	1045	1024	954	871	763	633	429	447	456	444	438	426	402
174	111804.2	36.7	141	137	138	136	133	134	133	137	24524	19030	18867	18963	17197	17003	15318	16968	14283	11995	11120	10962	10040	9392	8422	8139	6061	5510	5426	4982	4519	4047	3212	2468	1006	1128	1120	1110	1029	940	810	668	455	474	481	471	461	451	424
175	112450.5	36.8	137	132	134	130	127	127	126	130	25238	19425	19503	19485	17648	17345	15739	17384	14844	12429	11568	11338	10476	9786	8802	8678	6585	5912	5859	5386	4895	4401	3543	2782	1100	1249	1263	1224	1140	1019	873	705	481	501	514	497	487	470	441
176	113096.8	37.4	136	131	131	130	127	127	126	129	25835	19903	19843	19863	18005	17676	16185	17999	15377	12832	12147	11826	10871	10306	9225	9203	7148	6403	6275	5818	5267	4788	3911	3109	1183	1356	1364	1342	1247	1114	947	758	504	529	542	527	515	497	466
177	113743	37.4	141	135	136	135	131	133	131	133	26134	20374	20322	20236	18411	18283	16747	18591	15890	13321	12475	12308	11385	10736	9713	9733	7670	6829	6748	6232	5702	5262	4254	3472	1305	1456	1492	1456	1385	1212	1026	803	535	562	577	556	543	528	490
178	114389.3	37.2	140	134	135	135	132	133	131	133	26860	20889	20856	20757	18892	18669	17127	19148	16634	13896	12896	12756	11836	11199	10187	10254	8237	7314	7172	6670	6118	5663	4666	3879	1409	1606	1646	1606	1499	1341	1123	854	568	602	619	595	577	563	521
179	115035.6	36.7	138	134	134	133	130	129	129	131	27553	21326	21399	21229	19403	19118	17479	19785	17154	14337	13428	13244	12244	11712	10571	10743	8864	7778	7642	7122	6527	6052	5036	4254	1535	1809	1819	1765	1638	1471	1228	916	598	642	658	635	618	595	547
180
181
182
183
184
185
186
187
188
189
190
191
192
193
194
195
196
197
198
199
200
201
202
203
204
205
206
207
208
209
210
211
212
213
214
215
216
217
218
219
220
221
222
223
224
225
226
227
228
229
230
231
232
233
234
235
236
237
238
239
240
241
242
243
244
245
246
247
248
249
250
251
252
253
254
255
256
257
258
259
260
261
262
263
264
265
266
267
268
269
270
271
272
273
274
275
276
277
278
279
280
281
282
283
284
285
286
287
288
End Time:
[truncated: 49 more columns]
