# Supplementary material for: High-resolution time series of Pseudomonas aeruginosa gene expression and rhamnolipid secretion through growth curve synchronization
Source: BMC Microbiol. 2011 Jun 17;11:140. doi: 10.1186/1471-2180-11-140 (PMC3152908; doi:10.1186/1471-2180-11-140)
Supplement: Additional file 4 — Rhamnose quantification for different time points. This file contains an example of rhamnose quantification from the sulfuric acid anthrone assay. The first column is from the sample inoculated at 0.0025 OD600, with subsequent dilutions for the following columns. The data is pre-processed for blank and averaged over four replicates, as well as normalized compared to a standard ladder of rhamnose. The first row is the average, the second row the maximal value and the third row the minimal value. This second file allows for the time series of rhamnolipids to be constructed. [file 1471-2180-11-140-S4.CSV]

0.072472774	0.042041913	0.017168949	0.002531319	0.001430746	0.001485774	0.001705889	0.001430746
0.012051281	0.004732467	0.001540803	0.000330172	0.000330172	0.000605315	0.001705889	0.000990516
0.006988643	0.004622409	0.002641377	0.000330172	0.000770402	0.001485774	0.000385201	0.000880459
