# Supplementary material for: High-resolution time series of Pseudomonas aeruginosa gene expression and rhamnolipid secretion through growth curve synchronization
Source: BMC Microbiol. 2011 Jun 17;11:140. doi: 10.1186/1471-2180-11-140 (PMC3152908; doi:10.1186/1471-2180-11-140)
Supplement: Additional file 5 — Excel-based growth curve synchronization. Excel implementation of growth curve synchronization. Includes a spreadsheet ReadMe that explains the procedure. The included example uses the same data as the Matlab example. [file 1471-2180-11-140-S5.XLS]

## Sheet: ReadMe
This Excel file implements an example calculation of growth curve alignment. Do the following: 1. Go to worksheet "Plotting"; 2. Change the time shift values (tau) values in the top cell colored light green until the curves labelled 1.3e-3 is aligned with the curve 2.5e-3; 3. Repeat for the other curves until all curves are aligned. An example of tau values allowing proper alignment is given in o…
You can also use other data for growth curve alignment. Copy your own data in the appropriate format into the worksheets "CalculatedOd" and "CalculatedGfp" and repeat the procedure above.
The alignment can also be performed automatically using of the Goal Seek function (found in Tools). Use goal seek to decrease the "OD align error" to zero.

## Sheet: Plotting
Dilution OD	tau (h)	X2/X1	ln (X2/X1)								OD align error
0.0025	0	1	0		slope	0		Example Tau			0
0.00125	0	2	0.693147		µ_max	#DIV/0!		2.4			0.399139
0.000625	0	4	1.38629		R^2	#DIV/0!		5			1.49544
0.0003125	0	8	2.07944					8			3.08285
0.00015625	0	16	2.77259					10.2			4.06726
7.8125e-05	0	32	3.46574					12.7			4.65554
3.90625e-05	0	64	4.15888					15.2			4.97151
1.95313e-05	0	128	4.85203					16.5			5.02397
										total	23.6957

## Sheet: CalculatedOd
Cycle Nr.	Time [s]	Time [h]	timeShifted 1	timeShifted 2	timeShifted 3	timeShifted 4	timeShifted 5	timeShifted 6	timeShifted 7	timeShifted 8		A1	B1	C1	D1	E1	F1	G1	H1		A2	B2	C2	D2	E2	F2	G2	H2		A3	B3	C3	D3	E3	F3	G3	H3		A4	B4	C4	D4	E4	F4	G4	H4		A5	B5
1	0	0	0	0	0	0	0	0	0	0		0.0887	0.0901	0.0925	0.1081	0.0808	0.0837	0.0965	0.0994		0.0953	0.0968	0.0961	0.1181	0.0832	0.0869	0.0975	0.1027		0.1034	0.1013	0.0962	0.1221	0.0828	0.0849	0.0936	0.1021		0.0998	0.0979	0.0961	0.1185	0.0818	0.0857	0.0945	0.1004		0.0987	0.098
2	646.9	0.179694	0.179694	0.179694	0.179694	0.179694	0.179694	0.179694	0.179694	0.179694		0.087	0.0872	0.0911	0.1046	0.0815	0.0828	0.0938	0.0979		0.0912	0.0909	0.0918	0.113	0.0831	0.085	0.0941	0.1004		0.097	0.0964	0.0925	0.1162	0.0829	0.0833	0.0906	0.101		0.0933	0.0933	0.0926	0.1126	0.0824	0.0844	0.0915	0.0993		0.0934	0.0934
3	1293.2	0.359222	0.359222	0.359222	0.359222	0.359222	0.359222	0.359222	0.359222	0.359222		0.0871	0.0874	0.0917	0.1045	0.0818	0.0829	0.0935	0.0979		0.0922	0.0923	0.0931	0.1146	0.0829	0.085	0.0938	0.1004		0.0976	0.0967	0.0931	0.1163	0.0837	0.084	0.0907	0.1015		0.0938	0.0934	0.0932	0.1122	0.0841	0.0858	0.0932	0.1012		0.0936	0.0935
4	1939.5	0.53875	0.53875	0.53875	0.53875	0.53875	0.53875	0.53875	0.53875	0.53875		0.0873	0.0873	0.0917	0.1046	0.0812	0.0823	0.093	0.0975		0.091	0.0909	0.0921	0.1124	0.0822	0.084	0.0929	0.0994		0.097	0.096	0.0929	0.1162	0.0831	0.0833	0.0901	0.1006		0.0925	0.0924	0.0924	0.1112	0.0829	0.0846	0.0914	0.0994		0.0933	0.0931
5	2585.7	0.71825	0.71825	0.71825	0.71825	0.71825	0.71825	0.71825	0.71825	0.71825		0.0865	0.0863	0.0906	0.1031	0.0805	0.0815	0.092	0.0964		0.0908	0.0905	0.0915	0.1117	0.0816	0.0829	0.0912	0.0975		0.0952	0.0939	0.0906	0.1132	0.0821	0.0821	0.0889	0.0992		0.0923	0.0919	0.0922	0.1104	0.0819	0.0834	0.0902	0.0986		0.0924	0.092
6	3232	0.897778	0.897778	0.897778	0.897778	0.897778	0.897778	0.897778	0.897778	0.897778		0.0871	0.0869	0.0914	0.1039	0.0809	0.0816	0.092	0.0964		0.09	0.0895	0.0911	0.1098	0.0826	0.0841	0.0925	0.0991		0.096	0.0946	0.0915	0.1135	0.0834	0.0831	0.0897	0.1002		0.0927	0.0923	0.0923	0.1109	0.0828	0.084	0.0908	0.0988		0.0937	0.0929
7	3878.3	1.07731	1.07731	1.07731	1.07731	1.07731	1.07731	1.07731	1.07731	1.07731		0.0875	0.0874	0.0918	0.1043	0.0817	0.0824	0.0926	0.0975		0.0916	0.0911	0.0923	0.1108	0.0831	0.0846	0.093	0.0998		0.0974	0.096	0.0927	0.1152	0.0842	0.0842	0.0908	0.1016		0.0926	0.092	0.0923	0.1106	0.0831	0.0846	0.0916	0.0999		0.0932	0.0927
8	4524.5	1.25681	1.25681	1.25681	1.25681	1.25681	1.25681	1.25681	1.25681	1.25681		0.0861	0.0857	0.0907	0.1025	0.0807	0.0816	0.0919	0.0966		0.0899	0.0896	0.091	0.1091	0.0819	0.0833	0.0915	0.0981		0.0943	0.0929	0.0902	0.1116	0.0826	0.0826	0.0893	0.1001		0.0908	0.0904	0.0911	0.1088	0.0825	0.0838	0.0903	0.0987		0.0915	0.091
9	5170.8	1.43633	1.43633	1.43633	1.43633	1.43633	1.43633	1.43633	1.43633	1.43633		0.087	0.0866	0.0913	0.1039	0.0816	0.0824	0.0926	0.0975		0.0902	0.0896	0.0909	0.1094	0.0818	0.0833	0.0917	0.0983		0.0961	0.0948	0.0916	0.1142	0.0838	0.0836	0.0899	0.1011		0.0925	0.0921	0.0921	0.1109	0.0828	0.0843	0.0909	0.0998		0.0929	0.0923
10	5817.1	1.61586	1.61586	1.61586	1.61586	1.61586	1.61586	1.61586	1.61586	1.61586		0.0864	0.0862	0.0916	0.1041	0.0828	0.0837	0.094	0.0994		0.0904	0.0899	0.0916	0.1095	0.0828	0.0843	0.0932	0.1001		0.097	0.096	0.0931	0.1157	0.0836	0.0835	0.0904	0.1017		0.0927	0.0922	0.0927	0.1111	0.0844	0.0859	0.093	0.1018		0.0941	0.0937
11	6463.3	1.79536	1.79536	1.79536	1.79536	1.79536	1.79536	1.79536	1.79536	1.79536		0.0873	0.0871	0.0918	0.105	0.0813	0.0821	0.0928	0.0982		0.0907	0.0902	0.0918	0.1102	0.082	0.0836	0.0924	0.0992		0.0957	0.0944	0.0918	0.1143	0.0834	0.0836	0.0905	0.1022		0.0922	0.0917	0.0923	0.111	0.0839	0.0854	0.0919	0.1016		0.0925	0.0923
12	7109.6	1.97489	1.97489	1.97489	1.97489	1.97489	1.97489	1.97489	1.97489	1.97489		0.0875	0.087	0.0918	0.104	0.0823	0.0828	0.0931	0.0979		0.0921	0.0912	0.0925	0.1107	0.0827	0.0839	0.0926	0.099		0.0969	0.0951	0.092	0.1144	0.084	0.0838	0.0908	0.1014		0.093	0.0922	0.0926	0.1109	0.0842	0.0854	0.0924	0.101		0.0939	0.0933
13	7755.9	2.15442	2.15442	2.15442	2.15442	2.15442	2.15442	2.15442	2.15442	2.15442		0.0869	0.0863	0.0912	0.1043	0.0822	0.0828	0.0931	0.0984		0.0912	0.0905	0.0918	0.1093	0.0825	0.0836	0.0922	0.0987		0.0959	0.0943	0.0911	0.1134	0.0836	0.0833	0.0903	0.1011		0.0933	0.0925	0.0926	0.1111	0.0831	0.0844	0.0915	0.1001		0.0931	0.0924
14	8402.1	2.33392	2.33392	2.33392	2.33392	2.33392	2.33392	2.33392	2.33392	2.33392		0.086	0.0855	0.0901	0.102	0.0812	0.0819	0.0922	0.0972		0.0903	0.0897	0.0913	0.1092	0.0822	0.0833	0.092	0.0986		0.0956	0.0942	0.0913	0.1136	0.0833	0.083	0.09	0.101		0.0916	0.0913	0.0917	0.1096	0.0828	0.0841	0.0904	0.0994		0.0924	0.0918
15	9048.4	2.51344	2.51344	2.51344	2.51344	2.51344	2.51344	2.51344	2.51344	2.51344		0.0885	0.088	0.0927	0.106	0.0816	0.0824	0.0927	0.0978		0.0908	0.0904	0.0924	0.1096	0.0828	0.0843	0.0933	0.0996		0.0961	0.0949	0.0923	0.1143	0.084	0.084	0.0912	0.102		0.0926	0.0922	0.0928	0.1106	0.0828	0.084	0.0912	0.0997		0.093	0.0927
16	9694.7	2.69297	2.69297	2.69297	2.69297	2.69297	2.69297	2.69297	2.69297	2.69297		0.0888	0.0881	0.0928	0.1047	0.0826	0.083	0.0927	0.0981		0.0916	0.0908	0.0924	0.1094	0.0829	0.0842	0.0927	0.0994		0.0974	0.096	0.0929	0.1152	0.085	0.0847	0.0912	0.1024		0.093	0.0924	0.0928	0.1111	0.0837	0.085	0.0915	0.1003		0.0933	0.0929
17	10340.9	2.87247	2.87247	2.87247	2.87247	2.87247	2.87247	2.87247	2.87247	2.87247		0.0875	0.0872	0.0919	0.1043	0.0814	0.0821	0.0929	0.0981		0.0906	0.0901	0.092	0.1093	0.0823	0.0837	0.0925	0.0989		0.0956	0.0943	0.0922	0.1138	0.0833	0.0831	0.0904	0.1013		0.0922	0.0918	0.0927	0.1106	0.0836	0.0851	0.0924	0.1009		0.0932	0.0926
18	10987.2	3.052	3.052	3.052	3.052	3.052	3.052	3.052	3.052	3.052		0.0873	0.0868	0.0916	0.1034	0.0826	0.0832	0.093	0.0988		0.0923	0.0914	0.0926	0.1099	0.083	0.0844	0.093	0.1001		0.0978	0.0961	0.0927	0.1153	0.084	0.0837	0.0906	0.1022		0.0935	0.093	0.0932	0.1116	0.0836	0.0848	0.0916	0.1006		0.0937	0.0932
19	11633.5	3.23153	3.23153	3.23153	3.23153	3.23153	3.23153	3.23153	3.23153	3.23153		0.0867	0.0863	0.0909	0.1028	0.0808	0.0816	0.0917	0.0973		0.0909	0.0905	0.092	0.1094	0.082	0.0831	0.0917	0.0982		0.0953	0.0941	0.0913	0.1132	0.0829	0.0829	0.0896	0.101		0.0907	0.0904	0.0913	0.1089	0.0825	0.084	0.0908	0.1		0.0917	0.0916
20	12279.7	3.41103	3.41103	3.41103	3.41103	3.41103	3.41103	3.41103	3.41103	3.41103		0.0876	0.0872	0.0917	0.104	0.0812	0.0819	0.0924	0.0976		0.0909	0.0904	0.0922	0.1094	0.082	0.0834	0.0919	0.0985		0.0961	0.0948	0.092	0.1142	0.0828	0.0828	0.0901	0.1012		0.0923	0.0916	0.0925	0.1103	0.0828	0.0841	0.0913	0.1002		0.0919	0.0915
21	12926	3.59056	3.59056	3.59056	3.59056	3.59056	3.59056	3.59056	3.59056	3.59056		0.0876	0.087	0.0915	0.1034	0.0816	0.082	0.0923	0.0976		0.0912	0.0903	0.0919	0.1082	0.0826	0.0836	0.0925	0.099		0.096	0.0945	0.0915	0.1135	0.0836	0.0832	0.0901	0.1011		0.0922	0.0914	0.0924	0.1097	0.0829	0.0843	0.0913	0.1		0.0923	0.0916
22	13572.3	3.77008	3.77008	3.77008	3.77008	3.77008	3.77008	3.77008	3.77008	3.77008		0.0875	0.0868	0.0917	0.1033	0.0813	0.082	0.0921	0.0981		0.0913	0.0905	0.0919	0.1095	0.0829	0.0841	0.0933	0.1		0.0966	0.0953	0.0922	0.115	0.0836	0.0833	0.0906	0.1017		0.0923	0.0915	0.0923	0.1102	0.0829	0.0841	0.0914	0.1002		0.0925	0.0921
23	14218.5	3.94958	3.94958	3.94958	3.94958	3.94958	3.94958	3.94958	3.94958	3.94958		0.0864	0.0861	0.0912	0.103	0.0812	0.0822	0.0923	0.0983		0.0907	0.09	0.0918	0.1088	0.0819	0.0837	0.0923	0.0993		0.0955	0.0943	0.0915	0.1139	0.0831	0.0833	0.0904	0.1025		0.0914	0.091	0.092	0.1097	0.0818	0.0834	0.0903	0.0997		0.0915	0.0914
24	14864.8	4.12911	4.12911	4.12911	4.12911	4.12911	4.12911	4.12911	4.12911	4.12911		0.0869	0.0864	0.0913	0.1032	0.0817	0.0822	0.0923	0.0982		0.0917	0.091	0.0925	0.1097	0.0832	0.0846	0.0936	0.1004		0.0961	0.0948	0.092	0.1139	0.0836	0.0835	0.0907	0.1023		0.0915	0.0909	0.0916	0.1098	0.0834	0.0848	0.0918	0.1015		0.092	0.0917
25	15511.1	4.30864	4.30864	4.30864	4.30864	4.30864	4.30864	4.30864	4.30864	4.30864		0.0877	0.0872	0.0917	0.1038	0.0821	0.0828	0.0926	0.0983		0.0914	0.0904	0.0919	0.1087	0.0822	0.0833	0.0921	0.0986		0.0958	0.0943	0.0914	0.1131	0.0839	0.0836	0.0903	0.1019		0.0923	0.0915	0.0921	0.11	0.0829	0.0843	0.0907	0.0998		0.0924	0.092
26	16157.3	4.48814	4.48814	4.48814	4.48814	4.48814	4.48814	4.48814	4.48814	4.48814		0.087	0.0866	0.0918	0.1031	0.0815	0.0823	0.0921	0.0985		0.0919	0.0911	0.0924	0.1097	0.0832	0.0846	0.0933	0.1005		0.0965	0.0951	0.0919	0.1143	0.0837	0.0836	0.0908	0.1024		0.0918	0.0913	0.0922	0.1098	0.0829	0.0845	0.0913	0.1005		0.0929	0.0927
27	16803.6	4.66767	4.66767	4.66767	4.66767	4.66767	4.66767	4.66767	4.66767	4.66767		0.0883	0.0877	0.0925	0.1044	0.0825	0.0834	0.0937	0.0995		0.092	0.0914	0.0932	0.1099	0.0829	0.0843	0.0934	0.1001		0.0959	0.0948	0.0921	0.1138	0.0839	0.0839	0.0909	0.1023		0.0927	0.0924	0.0934	0.1111	0.0833	0.0847	0.0919	0.1011		0.0924	0.0922
28	17449.8	4.84717	4.84717	4.84717	4.84717	4.84717	4.84717	4.84717	4.84717	4.84717		0.0877	0.0874	0.0915	0.1044	0.0822	0.0829	0.093	0.0991		0.0911	0.0902	0.0921	0.1087	0.0828	0.0845	0.0933	0.0998		0.0957	0.0944	0.0915	0.1135	0.0838	0.0836	0.0904	0.1021		0.0914	0.0909	0.0919	0.1096	0.0822	0.0836	0.0905	0.0998		0.0914	0.0913
29	18096.1	5.02669	5.02669	5.02669	5.02669	5.02669	5.02669	5.02669	5.02669	5.02669		0.0879	0.0875	0.0922	0.1045	0.082	0.0825	0.0922	0.0986		0.0923	0.0913	0.0932	0.1105	0.0829	0.0847	0.0933	0.1002		0.0965	0.0951	0.0923	0.1147	0.0837	0.0836	0.0907	0.1025		0.0918	0.0915	0.0925	0.1107	0.0841	0.0854	0.0922	0.1023		0.0925	0.0924
30	18742.4	5.20622	5.20622	5.20622	5.20622	5.20622	5.20622	5.20622	5.20622	5.20622		0.0859	0.0854	0.0903	0.1018	0.0816	0.0823	0.0924	0.0986		0.0911	0.0906	0.0926	0.11	0.0823	0.0836	0.0927	0.0995		0.0955	0.0944	0.0917	0.1142	0.0836	0.0835	0.0906	0.1023		0.0909	0.0907	0.0914	0.1091	0.0824	0.0838	0.0907	0.1003		0.0918	0.0915
31	19388.6	5.38572	5.38572	5.38572	5.38572	5.38572	5.38572	5.38572	5.38572	5.38572		0.0877	0.0871	0.0917	0.1035	0.0819	0.0825	0.0924	0.0986		0.0917	0.0907	0.0923	0.1095	0.0824	0.0836	0.0926	0.099		0.0961	0.0949	0.092	0.1143	0.0835	0.0831	0.09	0.1013		0.0917	0.0916	0.092	0.1098	0.0831	0.0844	0.091	0.1002		0.0923	0.0921
32	20034.9	5.56525	5.56525	5.56525	5.56525	5.56525	5.56525	5.56525	5.56525	5.56525		0.0874	0.0868	0.0914	0.1036	0.082	0.0825	0.0926	0.0988		0.092	0.091	0.0927	0.11	0.0833	0.0849	0.0942	0.101		0.0966	0.0953	0.0923	0.115	0.0831	0.083	0.0901	0.1016		0.0921	0.0919	0.0922	0.1105	0.0833	0.0847	0.0912	0.1009		0.0922	0.0918
33	20681.2	5.74478	5.74478	5.74478	5.74478	5.74478	5.74478	5.74478	5.74478	5.74478		0.0884	0.0873	0.0921	0.104	0.0825	0.083	0.0926	0.0993		0.0923	0.0911	0.0925	0.11	0.0838	0.0848	0.0937	0.1011		0.0968	0.0952	0.0921	0.1147	0.0848	0.0846	0.0915	0.104		0.0922	0.092	0.0925	0.1104	0.0835	0.085	0.0917	0.1017		0.0927	0.0923
34	21327.5	5.92431	5.92431	5.92431	5.92431	5.92431	5.92431	5.92431	5.92431	5.92431		0.088	0.0868	0.0914	0.1041	0.0821	0.0828	0.0926	0.0987		0.0928	0.092	0.0937	0.1114	0.0835	0.0851	0.0937	0.1005		0.0971	0.0959	0.0928	0.1157	0.0838	0.0837	0.0909	0.1028		0.092	0.0922	0.0927	0.1108	0.0832	0.0847	0.0915	0.1011		0.0926	0.0923
35	21973.7	6.10381	6.10381	6.10381	6.10381	6.10381	6.10381	6.10381	6.10381	6.10381		0.0884	0.0875	0.0927	0.1048	0.0821	0.0827	0.0924	0.0988		0.0931	0.0923	0.0938	0.1115	0.0833	0.0844	0.0932	0.1		0.0972	0.0961	0.0933	0.116	0.0846	0.0847	0.0915	0.1037		0.0933	0.0932	0.0939	0.1124	0.0829	0.0843	0.091	0.1007		0.0926	0.0924
36	22620	6.28333	6.28333	6.28333	6.28333	6.28333	6.28333	6.28333	6.28333	6.28333		0.0877	0.087	0.0919	0.1044	0.0814	0.0821	0.092	0.0985		0.092	0.0912	0.0929	0.1102	0.0827	0.0841	0.093	0.1001		0.0962	0.0953	0.0927	0.1152	0.0836	0.0834	0.0904	0.1023		0.0923	0.0921	0.0927	0.1104	0.0825	0.0841	0.091	0.1009		0.0911	0.0911
37	23266.3	6.46286	6.46286	6.46286	6.46286	6.46286	6.46286	6.46286	6.46286	6.46286		0.0875	0.0863	0.0905	0.1032	0.0823	0.083	0.093	0.0997		0.0926	0.0919	0.0931	0.1106	0.083	0.0844	0.0933	0.1004		0.0968	0.0957	0.0925	0.1152	0.0841	0.084	0.091	0.1033		0.0925	0.0922	0.092	0.1104	0.0835	0.0849	0.0916	0.1017		0.0922	0.0917
38	23912.5	6.64236	6.64236	6.64236	6.64236	6.64236	6.64236	6.64236	6.64236	6.64236		0.0882	0.0873	0.0916	0.1045	0.0823	0.0828	0.0925	0.099		0.0925	0.0915	0.0928	0.11	0.0835	0.085	0.0935	0.1006		0.0962	0.0951	0.092	0.1146	0.0841	0.0839	0.091	0.103		0.0927	0.0926	0.0927	0.1111	0.0833	0.0847	0.0912	0.1014		0.0925	0.0921
39	24558.8	6.82189	6.82189	6.82189	6.82189	6.82189	6.82189	6.82189	6.82189	6.82189		0.0872	0.0862	0.091	0.1037	0.0823	0.0829	0.0925	0.0994		0.0924	0.0916	0.093	0.1104	0.0833	0.0846	0.0932	0.1004		0.0964	0.0953	0.0923	0.1151	0.0837	0.0837	0.0905	0.1033		0.0924	0.0924	0.0927	0.1114	0.0832	0.085	0.0913	0.1017		0.0926	0.0924
40	25205	7.00139	7.00139	7.00139	7.00139	7.00139	7.00139	7.00139	7.00139	7.00139		0.0876	0.0866	0.0916	0.1038	0.082	0.0826	0.0921	0.0986		0.0927	0.0919	0.0935	0.111	0.0834	0.0849	0.0934	0.1006		0.0961	0.095	0.0921	0.1143	0.0841	0.0841	0.0911	0.1031		0.092	0.0921	0.0927	0.1111	0.0829	0.0844	0.0911	0.1012		0.0919	0.0917
41	25851.3	7.18092	7.18092	7.18092	7.18092	7.18092	7.18092	7.18092	7.18092	7.18092		0.0878	0.0867	0.0919	0.1033	0.0828	0.0832	0.0925	0.0991		0.0941	0.0925	0.0942	0.1121	0.0848	0.0861	0.0942	0.1012		0.0986	0.0974	0.0936	0.1166	0.0849	0.0845	0.0912	0.1032		0.0939	0.0939	0.0938	0.1122	0.0844	0.0857	0.0925	0.1017		0.094	0.0936
42	26497.6	7.36044	7.36044	7.36044	7.36044	7.36044	7.36044	7.36044	7.36044	7.36044		0.0881	0.0872	0.0919	0.1046	0.0827	0.0833	0.0927	0.0997		0.0933	0.0923	0.0936	0.111	0.0843	0.0859	0.0943	0.1016		0.0971	0.0959	0.0926	0.1151	0.0843	0.0842	0.0908	0.1029		0.0923	0.0922	0.0925	0.1106	0.0837	0.0854	0.0919	0.1016		0.0929	0.093
43	27143.8	7.53994	7.53994	7.53994	7.53994	7.53994	7.53994	7.53994	7.53994	7.53994		0.0884	0.0878	0.0929	0.1054	0.0826	0.0833	0.0929	0.0997		0.0936	0.0927	0.0941	0.1128	0.0844	0.0865	0.0948	0.1023		0.0975	0.0963	0.0929	0.1159	0.0848	0.0848	0.0915	0.1039		0.0927	0.0928	0.0928	0.1113	0.0834	0.0851	0.0915	0.1016		0.0919	0.0919
44	27790.1	7.71947	7.71947	7.71947	7.71947	7.71947	7.71947	7.71947	7.71947	7.71947		0.088	0.0871	0.0921	0.1046	0.0824	0.0832	0.0928	0.0999		0.0932	0.0923	0.0937	0.1113	0.0844	0.0859	0.0946	0.1021		0.0962	0.0954	0.0922	0.1149	0.0846	0.0845	0.0917	0.1043		0.0921	0.0924	0.0927	0.1113	0.0827	0.0842	0.0912	0.1013		0.0924	0.0925
45	28436.4	7.899	7.899	7.899	7.899	7.899	7.899	7.899	7.899	7.899		0.0893	0.0881	0.0927	0.1058	0.0833	0.0837	0.0931	0.1001		0.0942	0.0929	0.0943	0.1121	0.0844	0.0855	0.0938	0.1013		0.0979	0.0966	0.0934	0.1158	0.0853	0.0851	0.0917	0.1047		0.0932	0.0931	0.0936	0.1114	0.0838	0.085	0.0914	0.1017		0.0931	0.0928
46	29082.6	8.0785	8.0785	8.0785	8.0785	8.0785	8.0785	8.0785	8.0785	8.0785		0.088	0.087	0.0917	0.1048	0.0826	0.0832	0.0931	0.1		0.0943	0.0928	0.0939	0.1115	0.0846	0.0861	0.0947	0.1021		0.0965	0.0954	0.0923	0.1143	0.0845	0.0843	0.0914	0.1041		0.0919	0.0916	0.0926	0.1099	0.084	0.0854	0.0919	0.102		0.0921	0.0919
47	29728.9	8.25803	8.25803	8.25803	8.25803	8.25803	8.25803	8.25803	8.25803	8.25803		0.0876	0.0868	0.0916	0.1052	0.0817	0.0821	0.0911	0.0981		0.0941	0.0928	0.0937	0.1114	0.0848	0.0862	0.0944	0.1016		0.0967	0.0955	0.0925	0.115	0.0836	0.0835	0.0902	0.1023		0.0923	0.0922	0.0923	0.1106	0.0838	0.0855	0.092	0.1022		0.0922	0.092
48	30375.2	8.43756	8.43756	8.43756	8.43756	8.43756	8.43756	8.43756	8.43756	8.43756		0.0877	0.0868	0.0914	0.1054	0.082	0.0825	0.0918	0.0988		0.094	0.093	0.094	0.1117	0.0843	0.0858	0.0945	0.1013		0.0975	0.0963	0.0929	0.1155	0.0847	0.0848	0.0917	0.1042		0.0927	0.0924	0.0926	0.1107	0.083	0.0845	0.0911	0.1012		0.0925	0.0924
49	31021.4	8.61706	8.61706	8.61706	8.61706	8.61706	8.61706	8.61706	8.61706	8.61706		0.0876	0.0867	0.0916	0.1053	0.0818	0.0827	0.0922	0.0992		0.0949	0.0935	0.0949	0.1125	0.0845	0.0861	0.0947	0.1018		0.0977	0.0968	0.0935	0.1163	0.0846	0.0847	0.0913	0.1036		0.0919	0.0919	0.0929	0.1107	0.0833	0.0848	0.0916	0.1017		0.0929	0.093
50	31667.7	8.79658	8.79658	8.79658	8.79658	8.79658	8.79658	8.79658	8.79658	8.79658		0.089	0.0879	0.0928	0.1054	0.0826	0.0833	0.0926	0.0999		0.0947	0.0935	0.0948	0.1126	0.0848	0.0865	0.0946	0.102		0.0977	0.0968	0.0937	0.1164	0.0845	0.0843	0.0909	0.1038		0.0918	0.0921	0.0926	0.1103	0.0831	0.0848	0.0917	0.1018		0.0922	0.092
51	32313.9	8.97608	8.97608	8.97608	8.97608	8.97608	8.97608	8.97608	8.97608	8.97608		0.088	0.087	0.0921	0.1053	0.0826	0.083	0.0921	0.0993		0.0955	0.094	0.0954	0.1132	0.0853	0.087	0.0949	0.1025		0.0978	0.0967	0.0938	0.1162	0.085	0.0849	0.0917	0.1041		0.0928	0.0931	0.0936	0.1116	0.0843	0.0856	0.0921	0.1021		0.0921	0.092
52	32960.2	9.15561	9.15561	9.15561	9.15561	9.15561	9.15561	9.15561	9.15561	9.15561		0.0891	0.0882	0.093	0.1057	0.0826	0.0834	0.0924	0.0999		0.0954	0.0939	0.0951	0.1129	0.0855	0.0876	0.0953	0.1033		0.0971	0.0963	0.0934	0.1153	0.0852	0.0851	0.0917	0.1046		0.0925	0.0926	0.0934	0.1109	0.0838	0.0854	0.0917	0.1022		0.093	0.093
53	33606.5	9.33514	9.33514	9.33514	9.33514	9.33514	9.33514	9.33514	9.33514	9.33514		0.088	0.0869	0.0916	0.1049	0.0824	0.083	0.0923	0.0996		0.0953	0.0939	0.0951	0.1138	0.0849	0.0866	0.0943	0.1018		0.0978	0.0965	0.0928	0.1155	0.0852	0.085	0.0918	0.1041		0.0931	0.0933	0.0935	0.1123	0.0839	0.0853	0.0917	0.1018		0.0939	0.0938
54	34252.8	9.51467	9.51467	9.51467	9.51467	9.51467	9.51467	9.51467	9.51467	9.51467		0.089	0.0878	0.0928	0.1064	0.0828	0.0834	0.0921	0.0999		0.0961	0.0947	0.0959	0.1141	0.0866	0.0882	0.0956	0.1035		0.0986	0.0974	0.0941	0.1175	0.086	0.0858	0.0921	0.1057		0.0938	0.0938	0.0939	0.1125	0.0845	0.086	0.092	0.1028		0.0929	0.0926
55	34899	9.69417	9.69417	9.69417	9.69417	9.69417	9.69417	9.69417	9.69417	9.69417		0.0884	0.0874	0.0919	0.1054	0.0822	0.0829	0.092	0.0995		0.0954	0.0939	0.0954	0.1133	0.0858	0.0878	0.0955	0.1032		0.0966	0.0959	0.0931	0.1148	0.0851	0.0852	0.0922	0.1051		0.0921	0.0918	0.0929	0.1107	0.0836	0.0853	0.0916	0.1022		0.0927	0.0925
56	35545.3	9.87369	9.87369	9.87369	9.87369	9.87369	9.87369	9.87369	9.87369	9.87369		0.0888	0.0878	0.0923	0.1053	0.0828	0.0833	0.0926	0.0998		0.0965	0.095	0.0962	0.1144	0.0868	0.0881	0.0965	0.1039		0.0991	0.098	0.0943	0.1171	0.0853	0.0853	0.092	0.1048		0.0927	0.0928	0.0931	0.111	0.0842	0.0859	0.0923	0.1025		0.0935	0.0934
57	36191.5	10.0532	10.0532	10.0532	10.0532	10.0532	10.0532	10.0532	10.0532	10.0532		0.0887	0.0876	0.0924	0.1053	0.0827	0.0832	0.0923	0.1001		0.0959	0.094	0.0951	0.1151	0.0863	0.0881	0.0961	0.1038		0.0983	0.0969	0.0937	0.1166	0.0865	0.0864	0.0928	0.1061		0.0937	0.0937	0.094	0.1127	0.0839	0.0852	0.0916	0.1022		0.0929	0.0928
58	36837.8	10.2327	10.2327	10.2327	10.2327	10.2327	10.2327	10.2327	10.2327	10.2327		0.089	0.0879	0.0928	0.1056	0.0832	0.0835	0.0927	0.1002		0.0965	0.095	0.0959	0.116	0.0861	0.0877	0.0957	0.1034		0.0979	0.0967	0.0934	0.116	0.0857	0.0854	0.0918	0.1048		0.0937	0.0935	0.094	0.1126	0.0847	0.086	0.0925	0.103		0.0931	0.093
59	37484.1	10.4123	10.4123	10.4123	10.4123	10.4123	10.4123	10.4123	10.4123	10.4123		0.0885	0.0876	0.0922	0.1061	0.082	0.0828	0.0922	0.0994		0.0951	0.0937	0.0951	0.1136	0.0863	0.0882	0.0963	0.1037		0.0972	0.0964	0.0934	0.115	0.0862	0.0862	0.0924	0.1057		0.0919	0.0921	0.0926	0.1102	0.0841	0.0858	0.0916	0.103		0.093	0.0929
60	38130.3	10.5918	10.5918	10.5918	10.5918	10.5918	10.5918	10.5918	10.5918	10.5918		0.0891	0.0881	0.0927	0.1068	0.0826	0.0832	0.0924	0.0999		0.097	0.0954	0.0966	0.1151	0.0867	0.0883	0.0962	0.1038		0.0982	0.0971	0.094	0.1165	0.0851	0.0849	0.0916	0.1048		0.093	0.0929	0.0933	0.1116	0.0848	0.0863	0.0925	0.1034		0.0928	0.0925
61	38776.6	10.7713	10.7713	10.7713	10.7713	10.7713	10.7713	10.7713	10.7713	10.7713		0.0898	0.0886	0.093	0.1056	0.0838	0.0842	0.0931	0.1007		0.0996	0.0972	0.0976	0.1183	0.0871	0.0888	0.0965	0.104		0.1	0.0988	0.0951	0.1176	0.087	0.0868	0.0934	0.1064		0.0935	0.0933	0.0937	0.1111	0.0855	0.087	0.0929	0.1035		0.0944	0.094
62	39422.9	10.9508	10.9508	10.9508	10.9508	10.9508	10.9508	10.9508	10.9508	10.9508		0.0891	0.088	0.093	0.1058	0.083	0.0837	0.0927	0.1004		0.0981	0.0962	0.0974	0.1157	0.0884	0.0896	0.0974	0.1051		0.0998	0.0988	0.0956	0.1181	0.0859	0.0858	0.0926	0.1057		0.0931	0.0931	0.0939	0.1117	0.0858	0.0875	0.0937	0.1049		0.0937	0.0935
63	40069.1	11.1303	11.1303	11.1303	11.1303	11.1303	11.1303	11.1303	11.1303	11.1303		0.0882	0.0871	0.092	0.1058	0.0828	0.0833	0.0925	0.1002		0.0985	0.0959	0.097	0.1154	0.0877	0.0891	0.0967	0.1043		0.0989	0.0978	0.0948	0.117	0.0859	0.0857	0.0921	0.1055		0.0936	0.0933	0.0939	0.1116	0.0854	0.0871	0.0931	0.1043		0.0936	0.0934
64	40715.4	11.3098	11.3098	11.3098	11.3098	11.3098	11.3098	11.3098	11.3098	11.3098		0.088	0.0869	0.0918	0.1043	0.0825	0.0831	0.0918	0.1002		0.0988	0.0965	0.0973	0.1162	0.0874	0.0889	0.0966	0.1045		0.0992	0.098	0.095	0.1169	0.086	0.0858	0.0929	0.1058		0.0935	0.0932	0.0937	0.1115	0.0851	0.0865	0.0929	0.1037		0.0932	0.093
65	41361.7	11.4894	11.4894	11.4894	11.4894	11.4894	11.4894	11.4894	11.4894	11.4894		0.0885	0.0877	0.0925	0.1061	0.0825	0.083	0.0918	0.0995		0.0981	0.0964	0.0973	0.1171	0.0881	0.09	0.0978	0.1057		0.0993	0.0982	0.095	0.1175	0.0866	0.0864	0.0931	0.1065		0.0934	0.0933	0.0938	0.1119	0.0847	0.0862	0.0923	0.1031		0.093	0.093
66	42007.9	11.6689	11.6689	11.6689	11.6689	11.6689	11.6689	11.6689	11.6689	11.6689		0.089	0.0878	0.0923	0.106	0.0831	0.0836	0.0928	0.1006		0.0999	0.0979	0.0987	0.1173	0.088	0.0897	0.0978	0.1055		0.0993	0.0983	0.0952	0.1172	0.087	0.0868	0.0936	0.1067		0.0931	0.0929	0.0935	0.1112	0.0846	0.0861	0.0927	0.1033		0.0927	0.0925
67	42654.2	11.8484	11.8484	11.8484	11.8484	11.8484	11.8484	11.8484	11.8484	11.8484		0.0905	0.0893	0.0936	0.108	0.0832	0.0836	0.0925	0.1006		0.1005	0.0985	0.099	0.1191	0.0888	0.09	0.0981	0.1059		0.0999	0.0987	0.0951	0.1181	0.0879	0.0874	0.0942	0.1073		0.0942	0.0939	0.0942	0.1126	0.0854	0.0869	0.0934	0.1042		0.0946	0.0943
68	43300.5	12.0279	12.0279	12.0279	12.0279	12.0279	12.0279	12.0279	12.0279	12.0279		0.0888	0.0874	0.0922	0.1048	0.0832	0.0834	0.0921	0.1002		0.1014	0.0989	0.0997	0.12	0.0892	0.0902	0.0979	0.1056		0.1008	0.0991	0.0952	0.1181	0.0882	0.0878	0.0939	0.1076		0.0955	0.0951	0.0945	0.1134	0.0857	0.0868	0.0928	0.1039		0.0944	0.094
69	43946.7	12.2074	12.2074	12.2074	12.2074	12.2074	12.2074	12.2074	12.2074	12.2074		0.0882	0.087	0.0915	0.1038	0.0821	0.0825	0.0911	0.099		0.1006	0.0979	0.0984	0.1185	0.0885	0.0898	0.0975	0.105		0.0998	0.0986	0.0953	0.1174	0.0869	0.0864	0.0927	0.106		0.0933	0.0934	0.0933	0.1113	0.0851	0.0865	0.0925	0.1037		0.0937	0.0934
70	44593	12.3869	12.3869	12.3869	12.3869	12.3869	12.3869	12.3869	12.3869	12.3869		0.0891	0.0878	0.0923	0.1057	0.0826	0.0831	0.0914	0.0998		0.1012	0.0987	0.0991	0.1203	0.0894	0.0909	0.0985	0.1066		0.1004	0.099	0.0956	0.1178	0.0888	0.0882	0.0943	0.1082		0.095	0.0947	0.0949	0.113	0.0857	0.0869	0.0928	0.1039		0.0941	0.0937
71	45239.3	12.5665	12.5665	12.5665	12.5665	12.5665	12.5665	12.5665	12.5665	12.5665		0.089	0.0882	0.0929	0.1061	0.0828	0.0835	0.0926	0.1009		0.101	0.0987	0.0995	0.1189	0.0897	0.0915	0.0993	0.1072		0.0996	0.0987	0.0958	0.1181	0.0872	0.0871	0.0939	0.1074		0.0939	0.0941	0.0946	0.1127	0.0849	0.0865	0.0927	0.1039		0.0941	0.0938
72	45885.5	12.746	12.746	12.746	12.746	12.746	12.746	12.746	12.746	12.746		0.0887	0.0879	0.0926	0.1057	0.0831	0.0839	0.0929	0.1012		0.1013	0.0991	0.0997	0.1187	0.0897	0.0914	0.0994	0.1074		0.1003	0.0989	0.0965	0.1188	0.0872	0.087	0.0936	0.1071		0.094	0.094	0.0943	0.1124	0.085	0.0865	0.0927	0.1037		0.0933	0.0932
73	46531.8	12.9255	12.9255	12.9255	12.9255	12.9255	12.9255	12.9255	12.9255	12.9255		0.0891	0.088	0.0931	0.1065	0.0823	0.0828	0.0917	0.1001		0.102	0.0996	0.1004	0.1193	0.0897	0.0915	0.0996	0.1081		0.0998	0.0982	0.096	0.1177	0.0874	0.0874	0.0942	0.1083		0.0938	0.0938	0.0939	0.1121	0.085	0.0865	0.0927	0.104		0.0935	0.0932
74	47178	13.105	13.105	13.105	13.105	13.105	13.105	13.105	13.105	13.105		0.0871	0.0863	0.0915	0.1041	0.0824	0.0834	0.0923	0.1011		0.1019	0.0995	0.1	0.1215	0.0905	0.0923	0.1007	0.1089		0.1005	0.0994	0.0962	0.1186	0.087	0.0871	0.094	0.1079		0.0939	0.0938	0.0945	0.1129	0.0853	0.0869	0.0935	0.1048		0.0926	0.0926
75	47824.3	13.2845	13.2845	13.2845	13.2845	13.2845	13.2845	13.2845	13.2845	13.2845		0.0882	0.0871	0.0918	0.1047	0.0832	0.0837	0.0924	0.1011		0.1035	0.1007	0.1009	0.122	0.091	0.0925	0.1003	0.1089		0.1017	0.0999	0.0968	0.1194	0.0882	0.0878	0.0943	0.1083		0.095	0.0948	0.0948	0.1133	0.0857	0.0872	0.0931	0.1046		0.0944	0.0942
76	48470.6	13.4641	13.4641	13.4641	13.4641	13.4641	13.4641	13.4641	13.4641	13.4641		0.0876	0.0869	0.0918	0.1043	0.0822	0.0832	0.0922	0.101		0.1036	0.1013	0.1017	0.1235	0.0913	0.0929	0.1008	0.1093		0.1011	0.1002	0.0965	0.1192	0.0886	0.0887	0.0952	0.1096		0.094	0.0938	0.0943	0.1126	0.0846	0.0866	0.0931	0.1043		0.0926	0.0925
77	49116.9	13.6436	13.6436	13.6436	13.6436	13.6436	13.6436	13.6436	13.6436	13.6436		0.0886	0.0877	0.0924	0.1049	0.0827	0.0833	0.0924	0.1006		0.105	0.1034	0.1037	0.1244	0.0915	0.093	0.1009	0.1087		0.1018	0.1006	0.0974	0.1194	0.0889	0.0886	0.0949	0.1086		0.0956	0.0952	0.0956	0.1137	0.0864	0.088	0.0941	0.1053		0.0934	0.0933
78	49763.1	13.8231	13.8231	13.8231	13.8231	13.8231	13.8231	13.8231	13.8231	13.8231		0.0896	0.0886	0.0934	0.1072	0.0837	0.0845	0.093	0.1015		0.1062	0.1031	0.1034	0.1259	0.0933	0.0943	0.1026	0.111		0.1032	0.1017	0.0988	0.1212	0.0897	0.0893	0.0957	0.1097		0.0953	0.095	0.0954	0.1133	0.0868	0.0883	0.0943	0.106		0.0944	0.0942
79	50409.4	14.0026	14.0026	14.0026	14.0026	14.0026	14.0026	14.0026	14.0026	14.0026		0.0884	0.0874	0.0921	0.1055	0.0826	0.0832	0.0921	0.1007		0.1064	0.1045	0.1041	0.1252	0.0929	0.0944	0.1023	0.1103		0.1024	0.1011	0.0981	0.1201	0.0888	0.0884	0.0952	0.1088		0.0951	0.095	0.0958	0.1137	0.0863	0.0881	0.0945	0.1063		0.0939	0.0939
80	51055.6	14.1821	14.1821	14.1821	14.1821	14.1821	14.1821	14.1821	14.1821	14.1821		0.0894	0.0882	0.093	0.106	0.0831	0.0836	0.0925	0.101		0.107	0.105	0.104	0.1259	0.0934	0.0947	0.1029	0.1107		0.1026	0.1013	0.0982	0.1203	0.0901	0.0898	0.0965	0.1101		0.0952	0.095	0.0955	0.1135	0.0863	0.088	0.0945	0.1055		0.0938	0.0936
81	51701.9	14.3616	14.3616	14.3616	14.3616	14.3616	14.3616	14.3616	14.3616	14.3616		0.0895	0.0884	0.0932	0.1066	0.0833	0.0842	0.0932	0.1015		0.1079	0.1047	0.1047	0.128	0.0934	0.095	0.103	0.1113		0.1037	0.1027	0.0994	0.1218	0.091	0.0909	0.0968	0.1117		0.0956	0.0953	0.0959	0.114	0.0864	0.0882	0.0945	0.1061		0.0947	0.0948
82	52348.2	14.5412	14.5412	14.5412	14.5412	14.5412	14.5412	14.5412	14.5412	14.5412		0.0893	0.0884	0.0935	0.1067	0.0825	0.0834	0.093	0.1016		0.1074	0.1042	0.1048	0.1279	0.0938	0.0953	0.1042	0.1115		0.1027	0.1015	0.0987	0.1208	0.0894	0.0892	0.0961	0.11		0.0956	0.095	0.096	0.114	0.0869	0.0886	0.0951	0.1068		0.0931	0.0929
83	52994.5	14.7207	14.7207	14.7207	14.7207	14.7207	14.7207	14.7207	14.7207	14.7207		0.0899	0.089	0.0939	0.1069	0.0833	0.0841	0.0931	0.1018		0.1095	0.1076	0.1061	0.1305	0.0954	0.0967	0.1046	0.1129		0.1048	0.1031	0.0998	0.1224	0.0909	0.0906	0.0971	0.1117		0.0964	0.0961	0.0967	0.1152	0.0873	0.0886	0.095	0.1062		0.0952	0.095
84	53640.7	14.9002	14.9002	14.9002	14.9002	14.9002	14.9002	14.9002	14.9002	14.9002		0.0901	0.0891	0.0935	0.1073	0.0839	0.0846	0.093	0.1018		0.1099	0.1073	0.1061	0.1312	0.096	0.0969	0.1043	0.1125		0.1046	0.103	0.0996	0.122	0.0915	0.0911	0.0971	0.1113		0.0962	0.0961	0.0956	0.1137	0.0874	0.0888	0.0947	0.1065		0.0947	0.0942
85	54287	15.0797	15.0797	15.0797	15.0797	15.0797	15.0797	15.0797	15.0797	15.0797		0.0895	0.0886	0.0931	0.1062	0.0835	0.084	0.0926	0.1014		0.111	0.1074	0.1074	0.1317	0.0965	0.0971	0.105	0.1125		0.1044	0.1031	0.0997	0.1216	0.0918	0.0915	0.0977	0.1122		0.0973	0.0967	0.097	0.1148	0.0876	0.089	0.0951	0.1064		0.0944	0.0941
86	54933.3	15.2593	15.2593	15.2593	15.2593	15.2593	15.2593	15.2593	15.2593	15.2593		0.0896	0.0886	0.0929	0.1073	0.0819	0.0825	0.0913	0.0997		0.1105	0.1083	0.1073	0.1329	0.0961	0.0972	0.1052	0.1125		0.1045	0.1035	0.0998	0.1222	0.0913	0.0909	0.0973	0.1115		0.096	0.0956	0.0961	0.1142	0.0874	0.0889	0.0948	0.1067		0.0941	0.0939
87	55579.5	15.4388	15.4388	15.4388	15.4388	15.4388	15.4388	15.4388	15.4388	15.4388		0.0891	0.0881	0.0931	0.1056	0.0839	0.0847	0.093	0.102		0.1131	0.1105	0.11	0.1358	0.0978	0.0988	0.1067	0.1146		0.1059	0.1036	0.1011	0.1233	0.0928	0.0925	0.0991	0.1134		0.0977	0.0973	0.0982	0.1161	0.0873	0.0887	0.0953	0.1068		0.0956	0.0954
88	56225.8	15.6183	15.6183	15.6183	15.6183	15.6183	15.6183	15.6183	15.6183	15.6183		0.089	0.0881	0.0928	0.107	0.0831	0.0838	0.0929	0.1013		0.1125	0.1096	0.1088	0.136	0.0977	0.0984	0.1064	0.1138		0.1053	0.1032	0.1009	0.1222	0.0921	0.0917	0.098	0.1124		0.097	0.0968	0.0975	0.115	0.0886	0.0899	0.0961	0.1082		0.0949	0.0947
89	56872	15.7978	15.7978	15.7978	15.7978	15.7978	15.7978	15.7978	15.7978	15.7978		0.0899	0.0888	0.0931	0.1075	0.0839	0.0846	0.0933	0.102		0.1134	0.111	0.1091	0.1367	0.0987	0.0987	0.1073	0.1145		0.106	0.1041	0.1011	0.123	0.0927	0.0923	0.0988	0.1127		0.0968	0.0965	0.0969	0.1145	0.088	0.0893	0.0951	0.1063		0.0953	0.0952
90	57518.3	15.9773	15.9773	15.9773	15.9773	15.9773	15.9773	15.9773	15.9773	15.9773		0.0902	0.089	0.0934	0.1062	0.083	0.0835	0.0925	0.1007		0.1156	0.1133	0.1119	0.1399	0.0991	0.0998	0.1079	0.1146		0.1073	0.1052	0.1018	0.1238	0.0931	0.0926	0.0991	0.1126		0.0974	0.0971	0.0977	0.1149	0.0887	0.0901	0.0965	0.1075		0.0952	0.0947
91	58164.6	16.1568	16.1568	16.1568	16.1568	16.1568	16.1568	16.1568	16.1568	16.1568		0.0888	0.0882	0.0928	0.1058	0.0825	0.0833	0.0921	0.101		0.116	0.1155	0.1117	0.1406	0.0993	0.0998	0.1084	0.1146		0.1068	0.1054	0.1024	0.1244	0.0926	0.0921	0.0984	0.1127		0.0964	0.0962	0.097	0.1141	0.0883	0.0896	0.0958	0.1076		0.0945	0.0943
92	58810.9	16.3364	16.3364	16.3364	16.3364	16.3364	16.3364	16.3364	16.3364	16.3364		0.0902	0.089	0.0929	0.1061	0.0834	0.0839	0.092	0.1007		0.1179	0.1164	0.1126	0.1415	0.1004	0.1006	0.1086	0.1151		0.1081	0.1063	0.1026	0.1243	0.0938	0.093	0.0989	0.1128		0.0978	0.0973	0.0977	0.1151	0.0887	0.0899	0.0961	0.107		0.0955	0.0948
93	59457.2	16.5159	16.5159	16.5159	16.5159	16.5159	16.5159	16.5159	16.5159	16.5159		0.0896	0.0886	0.0927	0.1071	0.0825	0.0833	0.0914	0.1006		0.1197	0.1175	0.1139	0.144	0.1007	0.1011	0.1098	0.1164		0.1084	0.1068	0.1034	0.1254	0.0935	0.0932	0.0992	0.114		0.0972	0.0967	0.0974	0.1147	0.0886	0.09	0.0957	0.1076		0.0949	0.0946
94	60103.4	16.6954	16.6954	16.6954	16.6954	16.6954	16.6954	16.6954	16.6954	16.6954		0.0898	0.0888	0.0932	0.1073	0.083	0.0835	0.0922	0.1012		0.1223	0.1196	0.1163	0.1456	0.1026	0.1027	0.111	0.1171		0.1087	0.1067	0.1037	0.1256	0.0949	0.0943	0.1007	0.1149		0.0982	0.0974	0.098	0.1157	0.0898	0.0911	0.0975	0.1088		0.096	0.0954
95	60749.7	16.8749	16.8749	16.8749	16.8749	16.8749	16.8749	16.8749	16.8749	16.8749		0.0887	0.0879	0.0926	0.1059	0.0824	0.0832	0.0919	0.1013		0.1225	0.1212	0.1172	0.1474	0.1033	0.1035	0.1122	0.1188		0.1097	0.1078	0.1041	0.1269	0.0951	0.0946	0.101	0.1162		0.0985	0.0981	0.0988	0.1168	0.0887	0.0902	0.0965	0.1086		0.0954	0.0954
96	61396	17.0544	17.0544	17.0544	17.0544	17.0544	17.0544	17.0544	17.0544	17.0544		0.0895	0.0887	0.0935	0.1058	0.0825	0.0833	0.092	0.101		0.1253	0.1229	0.1188	0.1501	0.1051	0.105	0.1144	0.1196		0.1105	0.1087	0.1054	0.128	0.0952	0.0948	0.1012	0.1155		0.0989	0.0989	0.0998	0.1176	0.0903	0.0916	0.0977	0.1098		0.0962	0.0961
97	62042.2	17.2339	17.2339	17.2339	17.2339	17.2339	17.2339	17.2339	17.2339	17.2339		0.0884	0.0873	0.0916	0.1051	0.0831	0.0837	0.0922	0.1013		0.1264	0.124	0.1191	0.1488	0.1049	0.1053	0.1147	0.1187		0.1106	0.1085	0.105	0.1268	0.0954	0.0945	0.1006	0.1151		0.0996	0.0987	0.0995	0.1171	0.0899	0.0912	0.0971	0.1091		0.0957	0.0952
98	62688.5	17.4135	17.4135	17.4135	17.4135	17.4135	17.4135	17.4135	17.4135	17.4135		0.0891	0.0881	0.0924	0.1059	0.0834	0.084	0.0923	0.1015		0.1295	0.1272	0.1209	0.1524	0.1076	0.1079	0.1167	0.1206		0.1118	0.1094	0.1055	0.1274	0.0965	0.0957	0.1019	0.1169		0.0997	0.0994	0.0998	0.1177	0.0911	0.0924	0.0984	0.1108		0.097	0.0966
99	63334.8	17.593	17.593	17.593	17.593	17.593	17.593	17.593	17.593	17.593		0.0894	0.0883	0.093	0.1062	0.084	0.0847	0.0929	0.1021		0.1314	0.1304	0.1228	0.1553	0.1077	0.1083	0.1172	0.1216		0.1127	0.1107	0.1073	0.1296	0.0968	0.0958	0.1024	0.1169		0.1	0.0994	0.0998	0.1173	0.091	0.0923	0.0986	0.1101		0.0971	0.0966
100	63981.1	17.7725	17.7725	17.7725	17.7725	17.7725	17.7725	17.7725	17.7725	17.7725		0.0899	0.0889	0.0935	0.1061	0.0839	0.0846	0.0931	0.1024		0.1344	0.1329	0.1261	0.1583	0.1101	0.1104	0.1198	0.1238		0.1141	0.1124	0.108	0.1299	0.0981	0.0971	0.1034	0.1176		0.1012	0.1004	0.1009	0.1184	0.092	0.093	0.0994	0.1113		0.0974	0.097
101	64627.3	17.952	17.952	17.952	17.952	17.952	17.952	17.952	17.952	17.952		0.0893	0.0883	0.0927	0.1063	0.0838	0.0841	0.0925	0.1021		0.1359	0.1346	0.1261	0.1588	0.1094	0.1092	0.1189	0.1239		0.114	0.1129	0.108	0.1299	0.0975	0.0968	0.1033	0.1175		0.1008	0.1004	0.1009	0.1182	0.0911	0.0924	0.0985	0.1104		0.096	0.0957
102	65273.6	18.1316	18.1316	18.1316	18.1316	18.1316	18.1316	18.1316	18.1316	18.1316		0.0905	0.0892	0.0933	0.1067	0.083	0.0833	0.0918	0.1008		0.1397	0.1382	0.1291	0.1618	0.1112	0.1111	0.1208	0.1245		0.1143	0.1139	0.1079	0.1308	0.0978	0.0967	0.1031	0.117		0.1008	0.1001	0.1007	0.1184	0.0914	0.0925	0.099	0.1104		0.0971	0.0966
103	65919.8	18.3111	18.3111	18.3111	18.3111	18.3111	18.3111	18.3111	18.3111	18.3111		0.0898	0.0885	0.0927	0.1065	0.0836	0.0841	0.0927	0.1018		0.1425	0.1406	0.131	0.1632	0.1122	0.1118	0.1215	0.126		0.115	0.1132	0.1102	0.1306	0.0987	0.0975	0.1038	0.1181		0.1011	0.1004	0.101	0.1182	0.0925	0.0939	0.0998	0.1118		0.0969	0.0964
104	66566.1	18.4906	18.4906	18.4906	18.4906	18.4906	18.4906	18.4906	18.4906	18.4906		0.0901	0.089	0.0934	0.1067	0.0833	0.084	0.0926	0.1017		0.1458	0.1438	0.1339	0.1665	0.1128	0.1122	0.122	0.1254		0.1162	0.1135	0.1103	0.1332	0.0984	0.0971	0.1038	0.1178		0.1019	0.1011	0.1017	0.1196	0.0919	0.0927	0.0992	0.1109		0.0974	0.0971
105	67212.4	18.6701	18.6701	18.6701	18.6701	18.6701	18.6701	18.6701	18.6701	18.6701		0.0892	0.0883	0.0928	0.1054	0.0824	0.0833	0.0918	0.1011		0.1497	0.1475	0.1367	0.1707	0.1148	0.1145	0.1241	0.1267		0.1178	0.1172	0.1129	0.1342	0.0995	0.0987	0.105	0.1185		0.1025	0.1018	0.1025	0.1197	0.0925	0.0935	0.0999	0.1117		0.0967	0.0966
106	67858.6	18.8496	18.8496	18.8496	18.8496	18.8496	18.8496	18.8496	18.8496	18.8496		0.0903	0.0892	0.0936	0.1076	0.0833	0.0837	0.092	0.101		0.1532	0.1507	0.139	0.1727	0.1161	0.1154	0.1247	0.1269		0.1204	0.1193	0.1129	0.1367	0.1002	0.0989	0.1051	0.1187		0.1042	0.1032	0.1034	0.1209	0.0939	0.095	0.1008	0.1124		0.0991	0.0981
107	68504.9	19.0291	19.0291	19.0291	19.0291	19.0291	19.0291	19.0291	19.0291	19.0291		0.09	0.0888	0.0932	0.107	0.0831	0.0837	0.0919	0.1012		0.1568	0.1541	0.1418	0.1762	0.1182	0.1169	0.1264	0.1285		0.1207	0.1196	0.1145	0.1369	0.1012	0.0997	0.1064	0.1202		0.1039	0.103	0.1031	0.1208	0.0937	0.0946	0.1008	0.1128		0.0988	0.0981
108	69151.2	19.2087	19.2087	19.2087	19.2087	19.2087	19.2087	19.2087	19.2087	19.2087		0.0892	0.0879	0.0922	0.1053	0.0831	0.0835	0.092	0.1013		0.1599	0.157	0.1444	0.1792	0.1202	0.1183	0.1272	0.1292		0.1226	0.1221	0.116	0.1386	0.1018	0.1004	0.1068	0.1201		0.1038	0.1029	0.1033	0.1208	0.0942	0.0951	0.101	0.1135		0.0977	0.0973
109	69797.5	19.3882	19.3882	19.3882	19.3882	19.3882	19.3882	19.3882	19.3882	19.3882		0.089	0.0877	0.092	0.1051	0.0838	0.0845	0.0927	0.1021		0.1632	0.1609	0.1475	0.1827	0.1227	0.1209	0.1295	0.1308		0.1241	0.1234	0.1167	0.1399	0.1037	0.1015	0.108	0.121		0.104	0.1031	0.1035	0.1205	0.0951	0.0959	0.1017	0.1138		0.0982	0.0978
110	70443.7	19.5677	19.5677	19.5677	19.5677	19.5677	19.5677	19.5677	19.5677	19.5677		0.0893	0.0881	0.0924	0.1052	0.0831	0.0836	0.0917	0.1008		0.1674	0.1649	0.1507	0.1868	0.1248	0.1221	0.1306	0.1311		0.1257	0.1244	0.1186	0.1413	0.1037	0.1012	0.1079	0.1197		0.106	0.1052	0.1047	0.1225	0.0955	0.0961	0.1017	0.1136		0.0981	0.0975
111	71090	19.7472	19.7472	19.7472	19.7472	19.7472	19.7472	19.7472	19.7472	19.7472		0.0904	0.0895	0.0939	0.1085	0.0831	0.0838	0.0919	0.1013		0.1712	0.1692	0.1547	0.1914	0.1276	0.1248	0.1331	0.1339		0.1295	0.1273	0.1212	0.1442	0.1059	0.1031	0.1101	0.1217		0.1059	0.1052	0.1052	0.1227	0.096	0.0969	0.1031	0.1149		0.0993	0.0989
112	71736.3	19.9268	19.9268	19.9268	19.9268	19.9268	19.9268	19.9268	19.9268	19.9268		0.0892	0.0885	0.093	0.1073	0.0835	0.0839	0.0924	0.1015		0.1755	0.1738	0.1586	0.1954	0.1295	0.1263	0.1346	0.1348		0.1302	0.1273	0.1212	0.1443	0.1068	0.1043	0.112	0.122		0.1059	0.1051	0.1055	0.1227	0.0963	0.097	0.1032	0.1149		0.0997	0.0992
113	72382.6	20.1063	20.1063	20.1063	20.1063	20.1063	20.1063	20.1063	20.1063	20.1063		0.0894	0.0884	0.0928	0.1067	0.0834	0.084	0.0919	0.1019		0.1798	0.1785	0.162	0.2001	0.1317	0.1282	0.1364	0.1361		0.1322	0.1293	0.1224	0.1466	0.1077	0.1062	0.1134	0.1229		0.1062	0.1058	0.1062	0.1244	0.0961	0.0969	0.1031	0.1147		0.0985	0.0983
114	73028.8	20.2858	20.2858	20.2858	20.2858	20.2858	20.2858	20.2858	20.2858	20.2858		0.0912	0.09	0.094	0.1075	0.0832	0.0838	0.092	0.1016		0.1834	0.1827	0.1661	0.2039	0.1358	0.1321	0.1405	0.1393		0.1327	0.13	0.1243	0.1483	0.1094	0.1075	0.1152	0.124		0.1077	0.1067	0.1075	0.1244	0.0972	0.0978	0.1039	0.1159		0.0998	0.0993
115	73675.1	20.4653	20.4653	20.4653	20.4653	20.4653	20.4653	20.4653	20.4653	20.4653		0.0907	0.0897	0.0938	0.107	0.083	0.0839	0.0922	0.1023		0.1892	0.1892	0.171	0.2107	0.1383	0.1343	0.1422	0.1409		0.1355	0.1342	0.127	0.1516	0.1098	0.1078	0.1157	0.1244		0.1083	0.1078	0.1076	0.1253	0.0981	0.099	0.1053	0.1168		0.0997	0.0993
116	74321.4	20.6448	20.6448	20.6448	20.6448	20.6448	20.6448	20.6448	20.6448	20.6448		0.0902	0.0892	0.0935	0.1081	0.084	0.0848	0.0938	0.1033		0.1941	0.1951	0.1762	0.2158	0.1416	0.1375	0.1454	0.1434		0.1368	0.1353	0.1285	0.1533	0.1113	0.109	0.1173	0.1252		0.1095	0.109	0.1089	0.1274	0.0985	0.0992	0.1059	0.1175		0.1015	0.1011
117	74967.6	20.8243	20.8243	20.8243	20.8243	20.8243	20.8243	20.8243	20.8243	20.8243		0.0894	0.0883	0.0927	0.1062	0.0827	0.0832	0.0916	0.1013		0.1986	0.1993	0.1792	0.2197	0.1463	0.1409	0.1483	0.1461		0.1375	0.1373	0.1301	0.1548	0.1121	0.1098	0.1175	0.1258		0.1095	0.1096	0.1104	0.1278	0.0983	0.0991	0.1054	0.117		0.1007	0.1001
118	75613.9	21.0039	21.0039	21.0039	21.0039	21.0039	21.0039	21.0039	21.0039	21.0039		0.0903	0.0891	0.093	0.107	0.084	0.0845	0.092	0.1019		0.2042	0.2059	0.1842	0.2253	0.1498	0.144	0.151	0.148		0.1418	0.1414	0.1333	0.1574	0.1141	0.1119	0.1181	0.1272		0.1106	0.1113	0.1101	0.1284	0.1	0.1004	0.1064	0.1177		0.1019	0.102
119	76260.2	21.1834	21.1834	21.1834	21.1834	21.1834	21.1834	21.1834	21.1834	21.1834		0.0897	0.0887	0.0928	0.1075	0.0828	0.0833	0.0912	0.1009		0.2102	0.2128	0.1903	0.2327	0.1533	0.1474	0.1542	0.1505		0.1442	0.1429	0.1356	0.1595	0.1156	0.1122	0.1194	0.1288		0.1121	0.1124	0.1116	0.1298	0.0996	0.1	0.1061	0.1174		0.1019	0.1016
120	76906.4	21.3629	21.3629	21.3629	21.3629	21.3629	21.3629	21.3629	21.3629	21.3629		0.0882	0.0871	0.0918	0.1038	0.0818	0.0825	0.0909	0.1001		0.216	0.2191	0.196	0.2398	0.1569	0.1504	0.1571	0.1523		0.1468	0.1451	0.1377	0.1617	0.1163	0.1128	0.12	0.1283		0.1125	0.1139	0.1127	0.1316	0.1001	0.1004	0.1068	0.1179		0.1014	0.1015
121	77552.7	21.5424	21.5424	21.5424	21.5424	21.5424	21.5424	21.5424	21.5424	21.5424		0.0896	0.0884	0.0929	0.1074	0.0839	0.0844	0.0926	0.103		0.2237	0.2276	0.2035	0.2477	0.1623	0.155	0.161	0.1563		0.1501	0.148	0.1403	0.1632	0.1185	0.1148	0.1218	0.1303		0.1129	0.1149	0.1136	0.133	0.1014	0.1018	0.1086	0.12		0.103	0.1024
122	78199	21.7219	21.7219	21.7219	21.7219	21.7219	21.7219	21.7219	21.7219	21.7219		0.0893	0.0885	0.0929	0.1067	0.0828	0.0835	0.092	0.1017		0.23	0.2348	0.21	0.2539	0.167	0.159	0.165	0.1581		0.1528	0.1515	0.144	0.1664	0.1198	0.1158	0.1228	0.1299		0.1148	0.1177	0.1163	0.1358	0.1007	0.1013	0.1086	0.119		0.1025	0.1022
123	78845.2	21.9014	21.9014	21.9014	21.9014	21.9014	21.9014	21.9014	21.9014	21.9014		0.0901	0.0891	0.0938	0.1089	0.0839	0.085	0.0934	0.1034		0.2385	0.2434	0.2176	0.2637	0.1729	0.1645	0.1701	0.1625		0.1563	0.1553	0.1475	0.1703	0.1223	0.1178	0.1243	0.1306		0.117	0.1205	0.1174	0.1383	0.1033	0.1032	0.1104	0.12		0.1041	0.1039
124	79491.5	22.081	22.081	22.081	22.081	22.081	22.081	22.081	22.081	22.081		0.0903	0.0891	0.0935	0.1067	0.0844	0.085	0.0929	0.103		0.247	0.251	0.2244	0.2708	0.1788	0.1689	0.1739	0.1654		0.1605	0.1599	0.151	0.1739	0.1259	0.1208	0.127	0.1324		0.1198	0.123	0.1207	0.1412	0.1042	0.1037	0.1112	0.1203		0.1058	0.1054
125	80137.8	22.2605	22.2605	22.2605	22.2605	22.2605	22.2605	22.2605	22.2605	22.2605		0.0903	0.0892	0.0935	0.1066	0.0843	0.0852	0.0932	0.1033		0.255	0.2598	0.2332	0.2805	0.1852	0.1755	0.1799	0.1701		0.1645	0.1642	0.1558	0.1779	0.1272	0.1223	0.1281	0.1329		0.1221	0.1247	0.1218	0.143	0.1069	0.1058	0.1138	0.1211		0.1059	0.1054
126	80784	22.44	22.44	22.44	22.44	22.44	22.44	22.44	22.44	22.44		0.089	0.0876	0.092	0.1051	0.0836	0.0841	0.0917	0.102		0.2617	0.2672	0.2388	0.289	0.19	0.1788	0.1821	0.1709		0.1673	0.167	0.158	0.18	0.1295	0.1236	0.1286	0.1327		0.1228	0.1238	0.1204	0.1417	0.1067	0.1056	0.1129	0.1199		0.105	0.1045
127	81430.3	22.6195	22.6195	22.6195	22.6195	22.6195	22.6195	22.6195	22.6195	22.6195		0.0894	0.0885	0.0931	0.1061	0.0825	0.0834	0.0911	0.1013		0.2701	0.2764	0.246	0.2983	0.1963	0.1847	0.1883	0.1765		0.1699	0.1698	0.1614	0.1824	0.1321	0.1264	0.1317	0.1354		0.1249	0.1249	0.1229	0.1439	0.1069	0.1069	0.1147	0.1211		0.1056	0.1056
128	82076.5	22.799	22.799	22.799	22.799	22.799	22.799	22.799	22.799	22.799		0.09	0.0889	0.0931	0.1073	0.0832	0.0841	0.0926	0.1027		0.2812	0.2881	0.2547	0.3092	0.2045	0.1919	0.195	0.1815		0.1753	0.1751	0.1661	0.1875	0.1358	0.1294	0.1348	0.1372		0.1267	0.1278	0.1236	0.1455	0.1093	0.1088	0.1162	0.1223		0.107	0.1088
129	82722.7	22.9785	22.9785	22.9785	22.9785	22.9785	22.9785	22.9785	22.9785	22.9785		0.0902	0.0891	0.0931	0.1083	0.0831	0.084	0.0922	0.1023		0.2883	0.3014	0.2635	0.3225	0.2112	0.1985	0.2012	0.1865		0.1782	0.1786	0.1701	0.1906	0.1385	0.1318	0.1371	0.1388		0.1269	0.1292	0.1249	0.1467	0.1101	0.11	0.1176	0.1233		0.1075	0.1066
130	83369	23.1581	23.1581	23.1581	23.1581	23.1581	23.1581	23.1581	23.1581	23.1581		0.0898	0.0887	0.0925	0.1064	0.0824	0.0828	0.0909	0.1011		0.2924	0.3164	0.2751	0.3398	0.2179	0.2046	0.207	0.1901		0.1834	0.1841	0.1744	0.1946	0.1419	0.1342	0.1384	0.1392		0.1301	0.1311	0.1267	0.1486	0.1101	0.1099	0.1182	0.1235		0.1066	0.107
131	84015.3	23.3376	23.3376	23.3376	23.3376	23.3376	23.3376	23.3376	23.3376	23.3376		0.0903	0.0892	0.0935	0.108	0.084	0.0848	0.0929	0.1032		0.29	0.336	0.2889	0.3507	0.2257	0.2124	0.2144	0.1952		0.1876	0.189	0.1799	0.1996	0.146	0.1377	0.1419	0.1417		0.1319	0.1337	0.1298	0.152	0.1118	0.1106	0.1187	0.1245		0.1084	0.1093
132	84661.5	23.5171	23.5171	23.5171	23.5171	23.5171	23.5171	23.5171	23.5171	23.5171		0.0897	0.0883	0.0928	0.1072	0.0837	0.0844	0.092	0.1023		0.2925	0.3512	0.3043	0.3608	0.2328	0.216	0.2193	0.1987		0.1931	0.1945	0.1841	0.2036	0.1487	0.1397	0.1433	0.143		0.1344	0.1373	0.1317	0.1544	0.1134	0.112	0.1191	0.1255		0.1093	0.1097
133	85307.8	23.6966	23.6966	23.6966	23.6966	23.6966	23.6966	23.6966	23.6966	23.6966		0.0895	0.0883	0.0927	0.1057	0.0835	0.0839	0.0913	0.1016		0.2994	0.3548	0.3159	0.3629	0.2433	0.2262	0.2275	0.205		0.1987	0.2008	0.1904	0.2089	0.1536	0.144	0.1471	0.1452		0.1361	0.1401	0.1349	0.1568	0.1152	0.1139	0.1209	0.1271		0.1099	0.11
134	85954	23.8761	23.8761	23.8761	23.8761	23.8761	23.8761	23.8761	23.8761	23.8761		0.0894	0.0882	0.0931	0.1058	0.0837	0.0845	0.0922	0.1025		0.3067	0.3506	0.3194	0.3576	0.2499	0.2334	0.235	0.2116		0.2045	0.2079	0.1973	0.216	0.1575	0.1474	0.15	0.148		0.1399	0.1434	0.1379	0.1606	0.1177	0.1158	0.1231	0.1288		0.1113	0.1112
135	86600.3	24.0556	24.0556	24.0556	24.0556	24.0556	24.0556	24.0556	24.0556	24.0556		0.09	0.0888	0.0934	0.1069	0.0836	0.0844	0.0922	0.1028		0.3173	0.3396	0.3176	0.356	0.2596	0.2444	0.2441	0.2174		0.2109	0.2145	0.2039	0.2225	0.1628	0.152	0.1543	0.1518		0.1435	0.1461	0.1401	0.1627	0.1197	0.1171	0.1243	0.1296		0.1122	0.113
136	87246.6	24.2352	24.2352	24.2352	24.2352	24.2352	24.2352	24.2352	24.2352	24.2352		0.0896	0.0883	0.0927	0.1068	0.0835	0.0841	0.092	0.1025		0.3275	0.339	0.3154	0.3594	0.2678	0.2504	0.2508	0.2238		0.2163	0.2207	0.2103	0.228	0.1675	0.1556	0.1576	0.1533		0.146	0.1481	0.142	0.1646	0.1213	0.1182	0.1249	0.1288		0.1117	0.1153
137	87892.8	24.4147	24.4147	24.4147	24.4147	24.4147	24.4147	24.4147	24.4147	24.4147		0.0904	0.0891	0.0936	0.108	0.0836	0.0841	0.0919	0.102		0.342	0.3499	0.3195	0.3711	0.2761	0.2602	0.2623	0.2262		0.2231	0.2278	0.2175	0.2342	0.1737	0.1606	0.1617	0.1556		0.15	0.1517	0.1457	0.1671	0.1243	0.1208	0.1272	0.1295		0.113	0.1169
138	88539.1	24.5942	24.5942	24.5942	24.5942	24.5942	24.5942	24.5942	24.5942	24.5942		0.0904	0.0892	0.0933	0.1082	0.0837	0.0842	0.092	0.1021		0.349	0.3535	0.3235	0.3767	0.2833	0.2659	0.2688	0.2336		0.2296	0.2346	0.2239	0.241	0.1792	0.1655	0.1664	0.1589		0.1527	0.1549	0.1485	0.1694	0.1269	0.123	0.1295	0.131		0.1149	0.1197
139	89185.4	24.7737	24.7737	24.7737	24.7737	24.7737	24.7737	24.7737	24.7737	24.7737		0.0905	0.0893	0.0934	0.1085	0.0833	0.0841	0.0923	0.1025		0.36	0.3655	0.3316	0.3878	0.2891	0.2733	0.2771	0.2384		0.2365	0.2412	0.2308	0.2469	0.1862	0.171	0.1707	0.1617		0.1559	0.1583	0.1518	0.1727	0.1289	0.1248	0.131	0.1317		0.1155	0.1199
140	89831.6	24.9532	24.9532	24.9532	24.9532	24.9532	24.9532	24.9532	24.9532	24.9532		0.09	0.089	0.0934	0.1075	0.0833	0.0841	0.0923	0.1021		0.3686	0.3718	0.338	0.3953	0.2977	0.283	0.2861	0.2442		0.2434	0.2482	0.2376	0.254	0.1934	0.1775	0.1766	0.1651		0.16	0.1634	0.1566	0.1775	0.1325	0.128	0.1341	0.1336		0.1167	0.1212
141	90477.9	25.1327	25.1327	25.1327	25.1327	25.1327	25.1327	25.1327	25.1327	25.1327		0.0901	0.0888	0.093	0.1067	0.084	0.0846	0.0923	0.103		0.3788	0.3791	0.3443	0.4028	0.3055	0.2902	0.292	0.249		0.2518	0.2582	0.2464	0.2627	0.1985	0.182	0.1804	0.1676		0.1642	0.1677	0.1606	0.1818	0.1347	0.1295	0.1357	0.1346		0.1191	0.1237
142	91124.2	25.3123	25.3123	25.3123	25.3123	25.3123	25.3123	25.3123	25.3123	25.3123		0.0891	0.0879	0.093	0.1063	0.084	0.0846	0.0923	0.103		0.3882	0.3857	0.3512	0.4114	0.3128	0.2967	0.2975	0.2554		0.262	0.2689	0.2551	0.2702	0.2063	0.189	0.1864	0.1719		0.1686	0.1723	0.165	0.1859	0.1381	0.1322	0.1379	0.1358		0.1206	0.1262
143	91770.5	25.4918	25.4918	25.4918	25.4918	25.4918	25.4918	25.4918	25.4918	25.4918		0.09	0.0891	0.0937	0.1079	0.0832	0.0841	0.0922	0.1028		0.3942	0.3949	0.358	0.4201	0.3216	0.3055	0.3071	0.2654		0.2724	0.2796	0.266	0.28	0.2131	0.1954	0.1921	0.1753		0.1722	0.1762	0.1694	0.1895	0.1409	0.1353	0.1413	0.1385		0.1222	0.1268
144	92416.7	25.6713	25.6713	25.6713	25.6713	25.6713	25.6713	25.6713	25.6713	25.6713		0.0903	0.0892	0.0938	0.1066	0.0848	0.0854	0.0927	0.1035		0.4021	0.4068	0.3681	0.4304	0.3313	0.3141	0.3158	0.2714		0.2864	0.295	0.279	0.2893	0.2203	0.2021	0.1983	0.1791		0.1786	0.1828	0.1753	0.1955	0.1449	0.1383	0.1434	0.1399		0.1273	0.1304
145	93063	25.8508	25.8508	25.8508	25.8508	25.8508	25.8508	25.8508	25.8508	25.8508		0.0913	0.0901	0.0943	0.1093	0.0842	0.085	0.0925	0.1034		0.4076	0.4165	0.3795	0.4398	0.3347	0.319	0.3212	0.2755		0.2999	0.3109	0.2929	0.2999	0.2281	0.2084	0.2042	0.1828		0.182	0.187	0.1795	0.1994	0.1484	0.141	0.1459	0.1414		0.1275	0.1307
146	93709.3	26.0304	26.0304	26.0304	26.0304	26.0304	26.0304	26.0304	26.0304	26.0304		0.0906	0.0894	0.0936	0.1082	0.085	0.0858	0.0936	0.1044		0.4122	0.4278	0.3859	0.4453	0.3467	0.3315	0.3338	0.2848		0.3071	0.3269	0.3106	0.316	0.2367	0.2167	0.2116	0.1875		0.1871	0.1922	0.1849	0.2047	0.1523	0.1443	0.1494	0.1438		0.1279	0.1329
147	94355.5	26.2099	26.2099	26.2099	26.2099	26.2099	26.2099	26.2099	26.2099	26.2099		0.0893	0.0882	0.093	0.107	0.0838	0.0845	0.0921	0.1027		0.4219	0.4269	0.3906	0.4502	0.3516	0.3347	0.3378	0.291		0.3095	0.3337	0.3202	0.3285	0.2483	0.223	0.2188	0.192		0.1913	0.197	0.1893	0.2091	0.156	0.1474	0.1522	0.1457		0.1306	0.135
148	95001.8	26.3894	26.3894	26.3894	26.3894	26.3894	26.3894	26.3894	26.3894	26.3894		0.0901	0.0886	0.0926	0.1064	0.0837	0.0843	0.0916	0.1027		0.4267	0.4397	0.4024	0.4601	0.3584	0.3438	0.3482	0.3012		0.3101	0.3288	0.3235	0.3395	0.2533	0.2305	0.2245	0.1956		0.1971	0.2039	0.196	0.2162	0.1607	0.1511	0.1554	0.1478		0.133	0.1386
149	95648.1	26.5689	26.5689	26.5689	26.5689	26.5689	26.5689	26.5689	26.5689	26.5689		0.0899	0.0885	0.0923	0.1075	0.0829	0.0835	0.0913	0.102		0.4287	0.4378	0.4029	0.4607	0.3671	0.3526	0.3573	0.3086		0.3143	0.3265	0.3241	0.3446	0.2598	0.2368	0.2337	0.2002		0.2015	0.209	0.2009	0.2207	0.1649	0.1548	0.1589	0.1503		0.1344	0.1406
150	96294.3	26.7484	26.7484	26.7484	26.7484	26.7484	26.7484	26.7484	26.7484	26.7484		0.0901	0.0889	0.0932	0.1066	0.0829	0.0838	0.0918	0.1024		0.4363	0.4474	0.4109	0.4673	0.3728	0.3581	0.3634	0.3148		0.3193	0.325	0.3188	0.3471	0.2684	0.2483	0.2447	0.2074		0.2079	0.2169	0.2085	0.2277	0.1701	0.1592	0.1632	0.153		0.1377	0.1446
151	96940.6	26.9279	26.9279	26.9279	26.9279	26.9279	26.9279	26.9279	26.9279	26.9279		0.0902	0.089	0.0933	0.106	0.0835	0.0843	0.0918	0.1025		0.4453	0.4621	0.4219	0.4777	0.379	0.3658	0.3716	0.3224		0.3322	0.3345	0.3242	0.3478	0.2784	0.2608	0.2524	0.2115		0.2146	0.2241	0.2149	0.2337	0.1768	0.1646	0.1674	0.1554		0.1396	0.1471
152	97586.9	27.1075	27.1075	27.1075	27.1075	27.1075	27.1075	27.1075	27.1075	27.1075		0.09	0.0887	0.0937	0.1072	0.0842	0.0851	0.0929	0.1041		0.4451	0.4532	0.4197	0.4758	0.3853	0.3724	0.3789	0.3297		0.3367	0.3327	0.3233	0.3471	0.2873	0.2653	0.2596	0.2191		0.2218	0.2317	0.2233	0.243	0.1809	0.1683	0.1715	0.1584		0.1432	0.1505
153	98233.2	27.287	27.287	27.287	27.287	27.287	27.287	27.287	27.287	27.287		0.091	0.0895	0.0934	0.107	0.0839	0.0844	0.0918	0.1028		0.4512	0.4572	0.4212	0.4758	0.3889	0.376	0.3837	0.3358		0.3416	0.3373	0.3253	0.3478	0.2949	0.2731	0.2677	0.2234		0.228	0.2371	0.2286	0.2478	0.1887	0.1747	0.1765	0.1617		0.1471	0.1539
154	98879.5	27.4665	27.4665	27.4665	27.4665	27.4665	27.4665	27.4665	27.4665	27.4665		0.0903	0.0887	0.0931	0.1063	0.0838	0.0845	0.0922	0.1027		0.456	0.4732	0.4312	0.4858	0.3961	0.3838	0.3919	0.3434		0.3547	0.3501	0.3365	0.3557	0.3045	0.2828	0.2773	0.2292		0.2346	0.2447	0.2362	0.2556	0.195	0.1804	0.1822	0.1645		0.1504	0.158
155	99525.7	27.646	27.646	27.646	27.646	27.646	27.646	27.646	27.646	27.646		0.0901	0.0889	0.0936	0.108	0.0844	0.0854	0.0933	0.1045		0.4573	0.4738	0.4342	0.488	0.4014	0.389	0.398	0.3488		0.36	0.3559	0.3425	0.361	0.311	0.2888	0.284	0.2348		0.2405	0.2519	0.2437	0.2623	0.2014	0.1862	0.1877	0.1687		0.1539	0.1619
156	100172	27.8256	27.8256	27.8256	27.8256	27.8256	27.8256	27.8256	27.8256	27.8256		0.0895	0.0879	0.0923	0.1052	0.0837	0.0842	0.092	0.1025		0.46	0.4757	0.4357	0.4906	0.4072	0.3941	0.4026	0.3546		0.3678	0.363	0.3485	0.3695	0.3189	0.2965	0.2908	0.2375		0.2478	0.2608	0.2524	0.2695	0.2076	0.1916	0.1922	0.1709		0.1562	0.1642
157	100818	28.0051	28.0051	28.0051	28.0051	28.0051	28.0051	28.0051	28.0051	28.0051		0.0906	0.0892	0.0941	0.1088	0.0833	0.084	0.0922	0.103		0.4653	0.4796	0.4396	0.4947	0.4111	0.399	0.4085	0.3619		0.3755	0.368	0.3536	0.3759	0.3268	0.3057	0.2995	0.2448		0.2574	0.2714	0.2623	0.2794	0.2157	0.1988	0.1985	0.1749		0.1599	0.1688
158	101464	28.1846	28.1846	28.1846	28.1846	28.1846	28.1846	28.1846	28.1846	28.1846		0.0892	0.0879	0.0931	0.1064	0.0833	0.0841	0.0916	0.1028		0.4671	0.479	0.4413	0.4956	0.4158	0.4039	0.4127	0.3659		0.3823	0.3744	0.3607	0.3827	0.3333	0.3112	0.3057	0.2514		0.2681	0.2858	0.2725	0.2887	0.2231	0.2042	0.2042	0.1787		0.1634	0.1733
159	102111	28.3641	28.3641	28.3641	28.3641	28.3641	28.3641	28.3641	28.3641	28.3641		0.0905	0.089	0.0937	0.1065	0.0835	0.0842	0.0918	0.1026		0.4689	0.4814	0.4436	0.4969	0.422	0.4096	0.4189	0.3699		0.3861	0.3808	0.3675	0.3888	0.3439	0.3204	0.3144	0.2556		0.28	0.3021	0.2885	0.302	0.2308	0.2109	0.2103	0.1825		0.1678	0.1779
160	102757	28.5436	28.5436	28.5436	28.5436	28.5436	28.5436	28.5436	28.5436	28.5436		0.0899	0.0882	0.0929	0.1056	0.0835	0.0841	0.0915	0.1026		0.4744	0.4993	0.4561	0.5103	0.4236	0.4122	0.4227	0.3742		0.3997	0.3992	0.384	0.4048	0.351	0.3289	0.3238	0.2624		0.2931	0.3172	0.3022	0.3151	0.2399	0.2201	0.2185	0.1879		0.1725	0.1837
161	103403	28.7231	28.7231	28.7231	28.7231	28.7231	28.7231	28.7231	28.7231	28.7231		0.0902	0.0887	0.0938	0.1077	0.0848	0.0854	0.0929	0.104		0.4769	0.4979	0.4533	0.5069	0.4306	0.4182	0.4288	0.38		0.4043	0.4015	0.3873	0.4089	0.3599	0.3361	0.331	0.2701		0.3011	0.3271	0.3177	0.3333	0.2492	0.2275	0.2256	0.1914		0.1776	0.189
162	104050	28.9027	28.9027	28.9027	28.9027	28.9027	28.9027	28.9027	28.9027	28.9027		0.0904	0.0889	0.0933	0.1071	0.0839	0.0847	0.0917	0.103		0.4829	0.5039	0.4642	0.5163	0.4306	0.4198	0.4309	0.3867		0.414	0.4126	0.3988	0.4204	0.363	0.3414	0.3379	0.2759		0.3045	0.3271	0.3205	0.3415	0.2612	0.2389	0.2343	0.1969		0.1818	0.1945
163	104696	29.0822	29.0822	29.0822	29.0822	29.0822	29.0822	29.0822	29.0822	29.0822		0.0909	0.0893	0.0937	0.1092	0.0842	0.0847	0.0925	0.1036		0.4862	0.5038	0.4654	0.5172	0.4336	0.4233	0.4349	0.3918		0.421	0.4129	0.402	0.4253	0.3682	0.347	0.3447	0.2836		0.3033	0.3274	0.3199	0.3442	0.2687	0.2451	0.2432	0.2023		0.1863	0.2002
164	105342	29.2617	29.2617	29.2617	29.2617	29.2617	29.2617	29.2617	29.2617	29.2617		0.0922	0.0906	0.0947	0.1097	0.085	0.0859	0.0933	0.1045		0.4901	0.5059	0.4693	0.5216	0.4409	0.4297	0.4402	0.3972		0.4233	0.4177	0.4061	0.43	0.3778	0.3557	0.3534	0.2898		0.3053	0.3239	0.3168	0.3437	0.2747	0.2521	0.2509	0.2095		0.1922	0.2084
165	105988	29.4412	29.4412	29.4412	29.4412	29.4412	29.4412	29.4412	29.4412	29.4412		0.0903	0.0888	0.0938	0.1069	0.0839	0.0847	0.092	0.1035		0.4911	0.5125	0.4707	0.526	0.4445	0.4336	0.4443	0.4015		0.4235	0.4254	0.411	0.4369	0.3832	0.3615	0.3598	0.2965		0.3105	0.3196	0.3117	0.3362	0.283	0.2621	0.2597	0.2128		0.1968	0.2135
166	106635	29.6207	29.6207	29.6207	29.6207	29.6207	29.6207	29.6207	29.6207	29.6207		0.0904	0.0889	0.0943	0.1082	0.0844	0.0852	0.0927	0.1041		0.4916	0.521	0.4766	0.5298	0.4466	0.4371	0.4505	0.403		0.4282	0.4337	0.4189	0.4433	0.3907	0.3697	0.3684	0.3033		0.3187	0.3271	0.3167	0.3395	0.2917	0.2674	0.2684	0.2194		0.2038	0.2228
167	107281	29.8002	29.8002	29.8002	29.8002	29.8002	29.8002	29.8002	29.8002	29.8002		0.0908	0.0891	0.0933	0.1069	0.084	0.0846	0.0924	0.1032		0.4947	0.5303	0.4856	0.539	0.4477	0.4396	0.4535	0.4039		0.4343	0.4456	0.431	0.4543	0.3947	0.3756	0.3748	0.3066		0.3298	0.3426	0.3278	0.3482	0.3013	0.2775	0.276	0.2259		0.2086	0.2284
168	107927	29.9798	29.9798	29.9798	29.9798	29.9798	29.9798	29.9798	29.9798	29.9798		0.0906	0.0892	0.0934	0.1078	0.0838	0.0847	0.0922	0.1031		0.4982	0.5206	0.4777	0.5319	0.4543	0.4435	0.4567	0.4117		0.4337	0.4369	0.4239	0.4491	0.4013	0.3797	0.3795	0.3147		0.3275	0.3387	0.3281	0.3493	0.3107	0.2859	0.2872	0.2314		0.2138	0.234
169	108574	30.1593	30.1593	30.1593	30.1593	30.1593	30.1593	30.1593	30.1593	30.1593		0.0907	0.0892	0.0939	0.1082	0.0844	0.085	0.0928	0.1035		0.5025	0.53	0.4847	0.538	0.4593	0.4498	0.4627	0.4174		0.4445	0.448	0.4349	0.4575	0.4079	0.3864	0.3874	0.323		0.3468	0.3524	0.3407	0.3621	0.3178	0.293	0.294	0.2372		0.2201	0.2406
170	109220	30.3388	30.3388	30.3388	30.3388	30.3388	30.3388	30.3388	30.3388	30.3388		0.0905	0.0886	0.0928	0.1073	0.0832	0.0838	0.0914	0.1022		0.5059	0.5341	0.4907	0.5439	0.4578	0.4495	0.463	0.4191		0.4521	0.4519	0.4375	0.4624	0.4086	0.3885	0.3908	0.327		0.3563	0.3596	0.3464	0.3694	0.3225	0.2989	0.3007	0.241		0.2253	0.2475
171	109866	30.5183	30.5183	30.5183	30.5183	30.5183	30.5183	30.5183	30.5183	30.5183		0.0911	0.0896	0.094	0.108	0.0842	0.0849	0.0923	0.1038		0.5082	0.5333	0.4884	0.5418	0.4637	0.4555	0.4678	0.4225		0.4544	0.4528	0.4394	0.4636	0.4161	0.396	0.3972	0.333		0.3597	0.3657	0.3518	0.3758	0.331	0.3074	0.3084	0.245		0.2317	0.2533
172	110512	30.6979	30.6979	30.6979	30.6979	30.6979	30.6979	30.6979	30.6979	30.6979		0.0906	0.0892	0.0942	0.108	0.0834	0.0842	0.092	0.1031		0.51	0.5327	0.4908	0.5443	0.4684	0.4588	0.4712	0.426		0.4528	0.4529	0.4431	0.4679	0.4226	0.4016	0.4044	0.3394		0.3652	0.3713	0.3608	0.3839	0.3409	0.3169	0.3186	0.2508		0.2388	0.2655
173	111159	30.8774	30.8774	30.8774	30.8774	30.8774	30.8774	30.8774	30.8774	30.8774		0.0902	0.0888	0.0939	0.1085	0.0836	0.0842	0.0919	0.1032		0.5125	0.5436	0.499	0.5509	0.4693	0.4612	0.4746	0.428		0.4601	0.4643	0.4523	0.4747	0.4253	0.4052	0.408	0.3424		0.3769	0.3827	0.3691	0.3939	0.3476	0.3243	0.326	0.2577		0.2456	0.2786
174	111805	31.0569	31.0569	31.0569	31.0569	31.0569	31.0569	31.0569	31.0569	31.0569		0.0902	0.0884	0.0931	0.1064	0.0844	0.0849	0.0925	0.1037		0.5122	0.5425	0.4955	0.5481	0.4739	0.4655	0.4782	0.4305		0.4617	0.4647	0.4517	0.4766	0.4324	0.4129	0.4152	0.3478		0.3802	0.3864	0.371	0.3982	0.3551	0.3315	0.3337	0.2641		0.2526	0.2882
175	112451	31.2364	31.2364	31.2364	31.2364	31.2364	31.2364	31.2364	31.2364	31.2364		0.0885	0.0872	0.0929	0.1064	0.0841	0.0848	0.0921	0.1039		0.5185	0.5472	0.5033	0.5557	0.4752	0.4669	0.4797	0.4344		0.4685	0.4734	0.4608	0.4837	0.4337	0.414	0.4182	0.3536		0.3879	0.3953	0.3826	0.4071	0.3595	0.3367	0.3401	0.2703		0.2619	0.3028
176	113097	31.4159	31.4159	31.4159	31.4159	31.4159	31.4159	31.4159	31.4159	31.4159		0.0892	0.0879	0.093	0.1056	0.0831	0.0837	0.0916	0.1027		0.5218	0.5618	0.5154	0.5663	0.4739	0.469	0.4828	0.4358		0.4765	0.4857	0.4727	0.4934	0.4373	0.4188	0.4224	0.3572		0.4	0.4103	0.3955	0.4204	0.3669	0.3448	0.3504	0.2773		0.2751	0.3226
177	113744	31.5955	31.5955	31.5955	31.5955	31.5955	31.5955	31.5955	31.5955	31.5955		0.0904	0.0891	0.0936	0.1087	0.0833	0.0838	0.0915	0.1033		0.5238	0.5626	0.516	0.5664	0.478	0.4718	0.4857	0.4378		0.4799	0.4875	0.4742	0.4947	0.4416	0.4231	0.4269	0.3602		0.4059	0.4137	0.3983	0.4241	0.3735	0.3506	0.3559	0.2836		0.2874	0.331
178	114390	31.775	31.775	31.775	31.775	31.775	31.775	31.775	31.775	31.775		0.0904	0.0888	0.093	0.1063	0.0852	0.085	0.0927	0.1039		0.5259	0.5662	0.518	0.5691	0.4795	0.4741	0.4885	0.4409		0.4827	0.4931	0.4787	0.5012	0.4449	0.428	0.4319	0.3665		0.41	0.4219	0.4046	0.4311	0.3786	0.3566	0.3624	0.289		0.2981	0.3306
179	115036	31.9545	31.9545	31.9545	31.9545	31.9545	31.9545	31.9545	31.9545	31.9545		0.0901	0.0889	0.0938	0.1074	0.0835	0.0837	0.0919	0.103		0.5261	0.5668	0.5182	0.5679	0.482	0.4769	0.4901	0.4445		0.4833	0.493	0.4804	0.5023	0.4493	0.4315	0.4359	0.3728		0.4132	0.4247	0.4069	0.4345	0.3854	0.3631	0.3699	0.2968		0.3049	0.3254
180
181
182
183
184
185
186
187
188
189
190
191
192
193
194
195
196
197
198
199
200
201
202
203
204
205
206
207
208
209
210
211
212
213
214
215
216
217
218
219
220
221
222
223
224
225
226
227
228
229
230
231
232
233
234
235
236
237
238
239
240
241
242
243
244
245
246
247
248
249
250
251
252
253
254
255
256
257
258
259
260
261
262
263
264
265
266
267
268
269
270
271
272
273
274
275
276
277
278
279
280
281
282
283
284
285
286
287
288
[truncated: 134 more columns]

## Sheet: CalculatedGfp
Cycle Nr.	Time [s]		timeShifted 1	timeShifted 2	timeShifted 3	timeShifted 4	timeShifted 5	timeShifted 6	timeShifted 7	timeShifted 8		A1	B1	C1	D1	E1	F1	G1	H1		A2	B2	C2	D2	E2	F2	G2	H2		A3	B3	C3	D3	E3	F3	G3	H3		A4	B4	C4	D4	E4	F4	G4	H4		A5	B5
1	0	0	0	0	0	0	0	0	0	0		150	145	149	147	146	142	142	144		153	160	151	165	157	152	150	152		151	151	150	151	147	149	145	146		149	148	142	148	146	141	143	143		139	146
2	646.3	0.179528	0.179528	0.179528	0.179528	0.179528	0.179528	0.179528	0.179528	0.179528		126	124	126	123	122	122	122	123		128	133	126	135	131	126	127	126		129	127	127	126	124	127	122	123		126	125	121	125	123	120	122	122		117	123
3	1292.6	0.359056	0.359056	0.359056	0.359056	0.359056	0.359056	0.359056	0.359056	0.359056		127	125	126	126	125	125	123	125		127	134	128	136	131	128	128	129		129	128	128	128	126	128	125	124		127	126	121	126	124	122	123	123		118	124
4	1938.8	0.538556	0.538556	0.538556	0.538556	0.538556	0.538556	0.538556	0.538556	0.538556		128	125	127	125	124	122	120	122		129	134	126	135	131	126	125	125		128	128	128	127	125	125	121	122		126	126	121	125	122	119	120	120		119	123
5	2585.1	0.718083	0.718083	0.718083	0.718083	0.718083	0.718083	0.718083	0.718083	0.718083		126	124	124	123	123	122	122	122		126	133	124	135	129	126	125	125		126	128	125	125	123	124	120	122		125	124	118	123	122	119	120	121		117	124
6	3231.4	0.897611	0.897611	0.897611	0.897611	0.897611	0.897611	0.897611	0.897611	0.897611		126	124	125	124	122	123	121	123		127	133	125	135	130	127	126	127		126	128	126	126	124	125	123	124		125	123	119	124	122	120	122	120		116	123
7	3877.6	1.07711	1.07711	1.07711	1.07711	1.07711	1.07711	1.07711	1.07711	1.07711		127	124	124	124	123	124	123	122		127	132	125	136	130	125	126	127		126	128	126	125	123	125	121	124		125	124	120	123	123	119	121	121		117	124
8	4523.9	1.25664	1.25664	1.25664	1.25664	1.25664	1.25664	1.25664	1.25664	1.25664		127	125	124	124	122	123	122	123		128	133	126	135	130	125	126	128		128	128	126	126	125	124	122	123		125	125	120	124	122	118	120	121		117	123
9	5170.2	1.43617	1.43617	1.43617	1.43617	1.43617	1.43617	1.43617	1.43617	1.43617		130	126	127	126	124	125	123	123		131	136	127	136	132	129	128	126		129	129	128	128	127	126	123	123		128	127	122	125	123	123	123	122		119	124
10	5816.4	1.61567	1.61567	1.61567	1.61567	1.61567	1.61567	1.61567	1.61567	1.61567		129	126	128	126	124	124	124	126		129	136	127	138	131	128	130	128		130	129	128	126	126	126	123	124		129	126	122	126	124	121	121	122		119	126
11	6462.7	1.79519	1.79519	1.79519	1.79519	1.79519	1.79519	1.79519	1.79519	1.79519		130	128	128	126	125	126	124	127		131	137	131	138	132	129	128	131		130	130	129	128	127	127	124	125		130	127	122	127	124	123	123	123		120	126
12	7109	1.97472	1.97472	1.97472	1.97472	1.97472	1.97472	1.97472	1.97472	1.97472		127	126	125	125	123	124	122	127		129	134	126	137	130	127	129	129		128	130	125	126	123	126	124	127		126	125	120	124	122	121	123	124		118	124
13	7755.2	2.15422	2.15422	2.15422	2.15422	2.15422	2.15422	2.15422	2.15422	2.15422		128	126	127	126	125	125	124	123		130	136	127	138	131	128	128	128		129	128	127	127	126	126	122	124		125	125	120	125	124	120	122	123		118	124
14	8401.5	2.33375	2.33375	2.33375	2.33375	2.33375	2.33375	2.33375	2.33375	2.33375		133	132	131	131	129	129	128	129		134	142	132	143	137	134	132	134		134	134	132	132	130	131	129	130		132	131	125	130	128	127	127	128		123	129
15	9047.7	2.51325	2.51325	2.51325	2.51325	2.51325	2.51325	2.51325	2.51325	2.51325		128	124	127	123	123	124	121	124		132	135	127	136	132	127	126	127		129	128	128	128	124	124	122	123		126	127	120	125	124	120	120	121		117	124
16	9694	2.69278	2.69278	2.69278	2.69278	2.69278	2.69278	2.69278	2.69278	2.69278		133	132	132	128	129	128	128	127		136	141	133	141	136	133	131	133		135	134	134	132	129	130	126	128		133	132	125	131	127	124	125	126		125	131
17	10340.3	2.87231	2.87231	2.87231	2.87231	2.87231	2.87231	2.87231	2.87231	2.87231		135	132	134	132	131	132	130	132		136	140	134	146	139	135	134	135		136	135	134	133	132	133	129	132		134	133	126	133	129	126	129	129		124	131
18	10986.6	3.05183	3.05183	3.05183	3.05183	3.05183	3.05183	3.05183	3.05183	3.05183		131	129	129	127	127	126	124	127		132	137	130	139	134	130	130	131		132	131	128	128	128	127	125	127		128	129	122	126	125	123	124	124		121	127
19	11632.8	3.23133	3.23133	3.23133	3.23133	3.23133	3.23133	3.23133	3.23133	3.23133		136	132	133	129	128	128	128	129		136	142	134	141	135	132	131	135		136	135	134	130	129	130	127	130		133	132	127	129	126	124	126	127		124	131
20	12279.1	3.41086	3.41086	3.41086	3.41086	3.41086	3.41086	3.41086	3.41086	3.41086		132	131	133	131	130	129	128	130		135	139	132	142	137	132	132	135		135	134	131	131	130	132	128	129		132	131	124	130	127	127	127	127		122	130
21	12925.4	3.59039	3.59039	3.59039	3.59039	3.59039	3.59039	3.59039	3.59039	3.59039		129	126	127	125	125	124	123	125		132	135	129	138	132	129	128	129		129	129	127	127	126	127	124	125		127	127	122	125	123	121	123	124		120	125
22	13571.6	3.76989	3.76989	3.76989	3.76989	3.76989	3.76989	3.76989	3.76989	3.76989		128	126	127	126	124	123	123	124		131	134	128	137	132	128	128	129		129	128	128	126	124	126	123	124		126	127	120	124	123	120	122	122		120	124
23	14217.9	3.94942	3.94942	3.94942	3.94942	3.94942	3.94942	3.94942	3.94942	3.94942		133	130	132	130	129	129	127	130		136	141	134	142	138	133	132	135		134	134	131	130	130	130	128	129		132	131	125	130	129	125	128	126		123	130
24	14864.2	4.12894	4.12894	4.12894	4.12894	4.12894	4.12894	4.12894	4.12894	4.12894		128	125	126	125	124	127	125	126		130	137	126	138	132	130	131	132		129	128	127	127	125	126	125	126		127	126	122	125	123	124	124	124		118	125
25	15510.4	4.30844	4.30844	4.30844	4.30844	4.30844	4.30844	4.30844	4.30844	4.30844		132	129	130	127	127	127	125	127		133	139	129	139	134	129	130	131		130	130	129	129	126	129	126	128		130	128	124	127	125	124	125	125		121	127
26	16156.7	4.48797	4.48797	4.48797	4.48797	4.48797	4.48797	4.48797	4.48797	4.48797		134	133	132	133	129	130	129	127		137	142	135	143	139	133	134	134		135	135	134	133	130	133	129	128		134	133	127	130	130	125	129	127		125	132
27	16803	4.6675	4.6675	4.6675	4.6675	4.6675	4.6675	4.6675	4.6675	4.6675		128	126	127	125	123	123	122	124		132	135	128	136	132	126	129	129		129	128	126	127	125	126	122	124		127	127	120	125	121	118	122	123		117	125
28	17449.2	4.847	4.847	4.847	4.847	4.847	4.847	4.847	4.847	4.847		128	127	128	127	125	125	124	126		131	136	129	138	134	128	128	130		129	129	127	127	125	126	124	125		127	126	121	126	124	121	122	124		119	125
29	18095.5	5.02653	5.02653	5.02653	5.02653	5.02653	5.02653	5.02653	5.02653	5.02653		133	130	131	130	129	130	126	130		136	141	133	144	138	134	133	133		133	133	132	132	130	132	128	129		131	130	126	130	127	124	127	128		123	130
30	18741.7	5.20603	5.20603	5.20603	5.20603	5.20603	5.20603	5.20603	5.20603	5.20603		128	127	128	127	127	128	125	127		132	137	129	138	135	131	131	132		130	129	128	126	127	130	125	126		127	126	121	126	126	123	124	124		119	125
31	19388	5.38556	5.38556	5.38556	5.38556	5.38556	5.38556	5.38556	5.38556	5.38556		131	128	129	127	125	127	126	126		133	138	130	139	135	130	131	131		132	130	129	128	126	128	125	127		128	128	123	127	124	123	125	126		121	127
32	20034.3	5.56508	5.56508	5.56508	5.56508	5.56508	5.56508	5.56508	5.56508	5.56508		135	132	133	133	131	130	130	132		138	143	136	146	139	137	135	137		137	135	135	133	132	133	130	132		134	132	128	132	129	128	129	131		127	132
33	20680.6	5.74461	5.74461	5.74461	5.74461	5.74461	5.74461	5.74461	5.74461	5.74461		130	127	129	127	127	126	124	127		134	139	132	142	136	130	131	130		133	131	130	129	126	127	125	128		130	129	122	128	126	123	124	124		121	126
34	21326.8	5.92411	5.92411	5.92411	5.92411	5.92411	5.92411	5.92411	5.92411	5.92411		131	129	130	128	128	127	125	126		135	139	131	142	135	131	132	132		133	131	130	129	127	128	125	128		129	129	124	126	125	121	124	125		121	126
35	21973.1	6.10364	6.10364	6.10364	6.10364	6.10364	6.10364	6.10364	6.10364	6.10364		134	131	131	131	128	129	127	129		135	142	135	146	138	134	133	135		134	133	133	132	131	130	129	130		133	130	127	129	128	126	127	128		122	129
36	22619.4	6.28317	6.28317	6.28317	6.28317	6.28317	6.28317	6.28317	6.28317	6.28317		128	127	127	126	125	124	124	124		133	136	129	141	134	127	130	129		132	130	128	127	127	128	123	126		127	127	122	126	123	119	122	123		120	125
37	23265.6	6.46267	6.46267	6.46267	6.46267	6.46267	6.46267	6.46267	6.46267	6.46267		133	131	131	131	128	129	128	128		136	141	134	144	138	135	134	135		133	133	131	131	129	130	129	130		132	130	125	128	126	125	125	127		122	129
38	23911.9	6.64219	6.64219	6.64219	6.64219	6.64219	6.64219	6.64219	6.64219	6.64219		136	132	134	130	128	129	128	128		140	143	136	143	138	133	135	135		136	134	132	131	129	131	127	129		133	132	127	129	127	125	126	128		124	129
39	24558.1	6.82169	6.82169	6.82169	6.82169	6.82169	6.82169	6.82169	6.82169	6.82169		131	129	129	128	127	126	125	127		134	137	133	142	136	132	132	132		132	132	130	130	128	129	126	128		130	129	124	127	125	123	125	124		121	127
40	25204.4	7.00122	7.00122	7.00122	7.00122	7.00122	7.00122	7.00122	7.00122	7.00122		133	130	132	131	129	130	128	131		137	141	134	144	138	136	136	137		133	133	132	132	129	133	130	131		133	131	125	128	128	125	129	131		123	128
41	25850.7	7.18075	7.18075	7.18075	7.18075	7.18075	7.18075	7.18075	7.18075	7.18075		129	126	126	125	123	124	122	125		133	137	130	138	134	129	130	131		130	131	127	128	123	127	123	126		128	127	121	125	124	120	123	122		118	124
42	26496.9	7.36025	7.36025	7.36025	7.36025	7.36025	7.36025	7.36025	7.36025	7.36025		134	130	131	131	129	129	128	129		139	141	135	144	139	134	135	137		136	134	132	131	130	131	128	131		130	131	127	131	128	125	127	126		122	129
43	27143.2	7.53978	7.53978	7.53978	7.53978	7.53978	7.53978	7.53978	7.53978	7.53978		128	126	126	125	124	124	123	124		134	137	130	140	136	130	130	130		131	131	130	128	125	127	124	126		128	126	122	125	123	122	122	122		120	124
44	27789.5	7.71931	7.71931	7.71931	7.71931	7.71931	7.71931	7.71931	7.71931	7.71931		130	129	129	127	125	125	125	126		136	139	134	142	137	133	132	133		133	132	130	130	129	128	126	128		130	128	125	127	125	123	124	125		121	128
45	28435.7	7.89881	7.89881	7.89881	7.89881	7.89881	7.89881	7.89881	7.89881	7.89881		131	129	129	128	127	126	126	127		135	140	132	142	136	131	132	133		132	133	130	130	127	128	125	128		129	127	124	127	124	122	124	125		120	126
46	29082	8.07833	8.07833	8.07833	8.07833	8.07833	8.07833	8.07833	8.07833	8.07833		129	125	127	124	124	124	123	125		134	138	131	140	135	132	131	131		131	130	128	128	125	127	124	127		126	126	120	125	122	122	122	122		119	126
47	29728.3	8.25786	8.25786	8.25786	8.25786	8.25786	8.25786	8.25786	8.25786	8.25786		132	131	131	129	128	129	127	128		138	143	136	145	139	134	135	134		136	134	132	133	130	131	129	131		132	129	126	130	127	124	125	128		123	129
48	30374.5	8.43736	8.43736	8.43736	8.43736	8.43736	8.43736	8.43736	8.43736	8.43736		130	127	128	126	125	124	122	125		135	140	132	142	136	131	131	132		131	130	130	128	127	126	125	126		129	127	122	125	124	120	121	123		120	125
49	31020.8	8.61689	8.61689	8.61689	8.61689	8.61689	8.61689	8.61689	8.61689	8.61689		131	125	126	126	125	126	124	126		138	139	133	141	135	130	131	133		134	130	130	129	127	127	125	126		131	126	121	126	122	122	121	123		122	126
50	31667.1	8.79642	8.79642	8.79642	8.79642	8.79642	8.79642	8.79642	8.79642	8.79642		131	128	130	128	127	126	125	127		139	142	135	144	139	134	133	135		133	131	130	129	128	130	126	128		129	129	123	127	126	123	124	127		121	128
51	32313.3	8.97592	8.97592	8.97592	8.97592	8.97592	8.97592	8.97592	8.97592	8.97592		128	126	127	128	125	126	125	127		136	139	133	145	139	133	134	133		131	130	129	130	129	130	127	129		128	126	119	126	125	123	124	126		119	123
52	32959.6	9.15544	9.15544	9.15544	9.15544	9.15544	9.15544	9.15544	9.15544	9.15544		133	131	133	131	129	128	126	129		140	144	138	146	141	135	137	139		138	134	133	134	131	132	128	132		133	131	126	129	127	125	125	127		124	129
53	33605.9	9.33497	9.33497	9.33497	9.33497	9.33497	9.33497	9.33497	9.33497	9.33497		129	126	127	126	125	125	124	126		137	141	133	144	137	133	133	134		134	130	129	128	127	127	124	128		129	128	121	126	123	121	122	124		120	125
54	34252.1	9.51447	9.51447	9.51447	9.51447	9.51447	9.51447	9.51447	9.51447	9.51447		136	133	134	132	129	128	127	129		143	148	140	149	142	137	137	138		139	137	136	135	130	132	130	133		134	133	129	132	127	126	127	129		125	132
55	34898.4	9.694	9.694	9.694	9.694	9.694	9.694	9.694	9.694	9.694		131	130	131	128	126	127	124	127		140	142	138	146	140	134	135	135		135	134	133	132	129	130	127	129		131	128	123	127	126	123	125	126		122	128
56	35544.6	9.8735	9.8735	9.8735	9.8735	9.8735	9.8735	9.8735	9.8735	9.8735		131	128	129	127	126	126	125	126		141	143	137	146	140	134	136	136		135	133	132	130	129	129	127	129		131	129	124	128	126	123	126	126		123	126
57	36190.9	10.053	10.053	10.053	10.053	10.053	10.053	10.053	10.053	10.053		133	132	131	129	129	129	128	131		142	147	140	149	143	140	138	143		138	135	134	134	132	133	130	135		132	130	126	130	127	127	127	130		124	130
58	36837.2	10.2326	10.2326	10.2326	10.2326	10.2326	10.2326	10.2326	10.2326	10.2326		129	125	128	125	124	123	122	125		141	143	135	146	139	136	133	137		134	132	130	130	128	130	126	127		129	128	123	127	124	120	123	124		121	126
59	37483.4	10.4121	10.4121	10.4121	10.4121	10.4121	10.4121	10.4121	10.4121	10.4121		129	128	128	127	125	125	123	126		141	143	138	147	141	135	136	135		134	131	132	131	128	129	126	128		131	128	123	127	123	121	124	124		121	127
60	38129.7	10.5916	10.5916	10.5916	10.5916	10.5916	10.5916	10.5916	10.5916	10.5916		131	129	130	127	125	124	124	124		143	146	140	145	140	134	136	136		135	134	132	133	128	129	127	129		131	130	126	128	124	121	123	125		122	127
61	38776	10.7711	10.7711	10.7711	10.7711	10.7711	10.7711	10.7711	10.7711	10.7711		132	130	130	128	127	126	125	124		145	146	140	150	144	139	137	136		137	135	134	133	131	132	129	131		131	130	125	128	126	125	126	125		123	128
62	39422.2	10.9506	10.9506	10.9506	10.9506	10.9506	10.9506	10.9506	10.9506	10.9506		136	132	134	132	132	131	130	129		150	151	145	153	147	142	142	144		141	138	138	137	135	136	132	133		135	134	129	133	130	128	130	129		126	133
63	40068.5	11.1301	11.1301	11.1301	11.1301	11.1301	11.1301	11.1301	11.1301	11.1301		132	130	130	128	126	128	126	128		145	147	141	151	145	140	139	140		137	136	135	134	132	133	129	132		133	131	126	129	126	124	126	127		123	128
64	40714.8	11.3097	11.3097	11.3097	11.3097	11.3097	11.3097	11.3097	11.3097	11.3097		130	126	128	126	125	125	123	127		144	148	139	150	143	136	137	142		137	134	132	132	130	131	128	132		132	128	124	126	124	121	124	128		122	126
65	41361	11.4892	11.4892	11.4892	11.4892	11.4892	11.4892	11.4892	11.4892	11.4892		133	130	132	131	129	130	128	129		149	151	144	156	146	142	142	144		140	138	136	136	134	135	130	134		134	133	128	132	130	128	128	129		123	131
66	42007.3	11.6687	11.6687	11.6687	11.6687	11.6687	11.6687	11.6687	11.6687	11.6687		129	127	128	125	124	125	125	125		146	148	142	152	144	138	138	140		136	135	132	132	130	130	127	130		132	128	123	127	124	123	125	126		121	126
67	42653.6	11.8482	11.8482	11.8482	11.8482	11.8482	11.8482	11.8482	11.8482	11.8482		135	132	133	131	129	130	128	131		153	154	145	157	149	144	143	145		142	139	137	137	135	136	133	134		136	134	129	134	130	127	130	130		125	132
68	43299.8	12.0277	12.0277	12.0277	12.0277	12.0277	12.0277	12.0277	12.0277	12.0277		130	127	127	125	125	126	123	125		150	149	143	153	145	141	139	142		138	135	135	132	131	132	128	131		131	129	125	127	124	123	125	127		121	125
69	43946.1	12.2073	12.2073	12.2073	12.2073	12.2073	12.2073	12.2073	12.2073	12.2073		130	127	127	126	125	124	124	124		150	149	143	153	146	139	140	141		137	134	134	134	131	132	128	131		132	129	124	128	124	123	125	125		121	126
70	44592.4	12.3868	12.3868	12.3868	12.3868	12.3868	12.3868	12.3868	12.3868	12.3868		134	130	132	131	129	129	128	131		155	156	150	161	152	144	145	147		142	141	139	138	136	137	133	137		135	134	130	132	130	129	128	130		126	130
71	45238.6	12.5663	12.5663	12.5663	12.5663	12.5663	12.5663	12.5663	12.5663	12.5663		130	127	129	126	124	126	125	125		153	153	147	158	148	143	143	143		140	136	134	133	132	133	129	131		132	130	126	129	127	124	125	126		121	126
72	45884.9	12.7458	12.7458	12.7458	12.7458	12.7458	12.7458	12.7458	12.7458	12.7458		130	128	127	128	126	124	123	126		157	154	147	158	149	145	142	144		140	138	135	134	132	135	131	133		133	130	125	129	127	125	125	128		122	127
73	46531.2	12.9253	12.9253	12.9253	12.9253	12.9253	12.9253	12.9253	12.9253	12.9253		134	132	133	131	130	131	129	130		160	159	153	164	155	149	148	150		144	142	140	139	137	139	134	137		137	134	129	134	132	129	129	130		127	131
74	47177.4	13.1048	13.1048	13.1048	13.1048	13.1048	13.1048	13.1048	13.1048	13.1048		131	127	128	128	125	127	125	126		159	159	151	161	153	148	146	149		141	139	137	136	134	135	132	135		134	130	126	129	127	125	125	127		122	127
75	47823.7	13.2844	13.2844	13.2844	13.2844	13.2844	13.2844	13.2844	13.2844	13.2844		135	132	133	131	129	129	129	131		164	163	153	166	156	152	151	152		144	144	142	140	138	138	135	138		138	134	131	133	131	130	128	133		126	131
76	48470	13.4639	13.4639	13.4639	13.4639	13.4639	13.4639	13.4639	13.4639	13.4639		130	127	127	128	125	126	123	126		162	159	153	164	154	149	148	151		143	140	137	138	135	135	132	134		134	130	127	131	128	125	126	128		122	126
77	49116.2	13.6434	13.6434	13.6434	13.6434	13.6434	13.6434	13.6434	13.6434	13.6434		129	128	128	126	125	126	124	125		161	162	154	166	154	151	149	152		143	141	138	139	135	135	132	135		135	130	127	131	129	126	127	129		124	127
78	49762.5	13.8229	13.8229	13.8229	13.8229	13.8229	13.8229	13.8229	13.8229	13.8229		135	131	132	131	129	132	130	129		168	166	158	172	159	154	155	156		148	145	143	142	140	140	138	140		137	135	131	135	133	131	130	132		126	132
79	50408.7	14.0024	14.0024	14.0024	14.0024	14.0024	14.0024	14.0024	14.0024	14.0024		130	127	129	127	125	123	124	127		166	165	157	167	158	156	150	153		146	142	141	139	136	138	134	136		135	132	127	131	128	127	126	129		123	127
80	51055	14.1819	14.1819	14.1819	14.1819	14.1819	14.1819	14.1819	14.1819	14.1819		130	127	128	126	125	125	124	126		168	167	160	170	160	155	152	155		146	142	141	139	137	138	133	135		136	133	128	130	129	127	128	128		123	127
81	51701.3	14.3615	14.3615	14.3615	14.3615	14.3615	14.3615	14.3615	14.3615	14.3615		130	126	129	126	125	126	124	125		171	168	161	173	161	155	153	156		148	142	141	140	138	138	134	138		135	132	128	131	128	127	127	128		123	128
82	52347.5	14.541	14.541	14.541	14.541	14.541	14.541	14.541	14.541	14.541		131	127	129	127	126	126	123	127		174	171	162	174	162	158	155	157		146	144	143	140	139	139	136	139		136	132	128	132	129	128	128	130		123	128
83	52993.8	14.7205	14.7205	14.7205	14.7205	14.7205	14.7205	14.7205	14.7205	14.7205		135	133	130	132	131	129	128	130		180	176	169	182	168	165	163	165		151	149	146	146	143	145	140	143		141	137	132	137	134	132	132	134		128	131
84	53640.1	14.9	14.9	14.9	14.9	14.9	14.9	14.9	14.9	14.9		131	128	128	128	125	126	124	126		179	175	167	180	166	163	159	160		149	146	143	144	140	140	136	139		137	135	129	133	130	127	129	130		125	128
85	54286.3	15.0795	15.0795	15.0795	15.0795	15.0795	15.0795	15.0795	15.0795	15.0795		130	126	129	127	125	126	124	126		183	177	170	183	170	164	161	163		150	147	145	145	140	141	137	141		137	132	129	133	130	129	129	132		124	127
86	54932.6	15.2591	15.2591	15.2591	15.2591	15.2591	15.2591	15.2591	15.2591	15.2591		135	131	131	131	129	130	128	130		189	183	175	187	174	170	166	170		154	151	149	149	145	147	142	146		143	138	134	137	135	134	133	136		127	133
87	55578.9	15.4386	15.4386	15.4386	15.4386	15.4386	15.4386	15.4386	15.4386	15.4386		132	128	129	127	125	127	124	126		188	183	175	188	175	169	166	167		153	149	147	147	143	143	139	142		139	135	130	133	131	130	129	132		124	129
88	56225.2	15.6181	15.6181	15.6181	15.6181	15.6181	15.6181	15.6181	15.6181	15.6181		131	129	130	126	126	125	124	127		192	187	179	193	176	171	168	171		155	151	148	148	144	146	140	145		140	137	131	134	132	130	130	133		125	127
89	56871.4	15.7976	15.7976	15.7976	15.7976	15.7976	15.7976	15.7976	15.7976	15.7976		136	131	134	131	129	131	129	130		198	194	185	200	182	178	172	176		160	157	152	152	149	149	146	148		144	139	138	140	138	134	134	138		129	134
90	57517.7	15.9771	15.9771	15.9771	15.9771	15.9771	15.9771	15.9771	15.9771	15.9771		131	128	129	128	125	126	124	126		200	193	185	199	184	176	172	175		158	154	151	151	147	145	141	145		141	138	132	137	132	130	130	132		125	129
91	58164	16.1567	16.1567	16.1567	16.1567	16.1567	16.1567	16.1567	16.1567	16.1567		131	127	128	127	126	125	124	126		204	197	189	205	185	181	175	179		160	155	152	151	148	149	144	148		141	137	133	136	135	131	132	134		126	130
92	58810.3	16.3362	16.3362	16.3362	16.3362	16.3362	16.3362	16.3362	16.3362	16.3362		135	134	134	132	129	129	130	131		211	201	196	211	192	185	181	182		164	160	157	157	152	152	149	152		147	143	137	141	138	137	136	139		129	133
93	59456.5	16.5157	16.5157	16.5157	16.5157	16.5157	16.5157	16.5157	16.5157	16.5157		132	128	128	126	125	126	125	127		213	204	195	211	192	184	180	184		163	158	156	155	150	153	147	149		145	139	133	139	136	133	133	134		126	130
94	60102.8	16.6952	16.6952	16.6952	16.6952	16.6952	16.6952	16.6952	16.6952	16.6952		133	128	129	127	126	127	125	128		220	210	202	216	196	190	185	186		165	161	158	156	153	153	148	152		147	139	138	139	137	133	134	136		129	130
95	60749.1	16.8747	16.8747	16.8747	16.8747	16.8747	16.8747	16.8747	16.8747	16.8747		136	134	134	133	131	132	131	131		228	218	211	227	205	200	192	194		172	167	166	163	159	161	155	155		149	148	143	144	143	140	140	139		132	137
96	61395.3	17.0542	17.0542	17.0542	17.0542	17.0542	17.0542	17.0542	17.0542	17.0542		133	130	130	128	127	127	127	129		233	221	213	228	205	199	192	195		171	166	163	160	158	157	153	156		148	143	140	141	139	137	137	139		128	133
97	62041.6	17.2338	17.2338	17.2338	17.2338	17.2338	17.2338	17.2338	17.2338	17.2338		137	135	135	134	132	131	131	134		241	230	220	238	215	207	199	204		176	171	168	169	163	163	156	161		152	147	145	147	144	142	141	144		133	137
98	62687.9	17.4133	17.4133	17.4133	17.4133	17.4133	17.4133	17.4133	17.4133	17.4133		130	128	127	126	123	125	123	125		245	229	221	238	215	206	199	202		174	168	165	163	159	158	152	156		146	143	139	140	138	137	136	139		127	131
99	63334.1	17.5928	17.5928	17.5928	17.5928	17.5928	17.5928	17.5928	17.5928	17.5928		137	134	135	133	131	133	131	134		256	242	231	250	224	217	208	212		182	175	173	171	166	166	160	164		153	151	146	149	146	143	143	145		133	138
100	63980.4	17.7723	17.7723	17.7723	17.7723	17.7723	17.7723	17.7723	17.7723	17.7723		137	135	134	134	131	133	130	133		266	249	238	256	229	221	212	216		184	177	176	173	169	169	162	167		155	150	146	150	147	145	143	146		134	139
101	64626.7	17.9519	17.9519	17.9519	17.9519	17.9519	17.9519	17.9519	17.9519	17.9519		133	129	131	130	127	128	125	130		271	255	244	262	233	224	214	218		184	177	175	173	168	166	161	164		153	148	144	147	145	141	142	144		130	135
102	65272.9	18.1314	18.1314	18.1314	18.1314	18.1314	18.1314	18.1314	18.1314	18.1314		130	127	129	128	128	128	126	129		279	260	247	268	238	229	219	221		184	176	173	174	170	169	163	168		151	148	142	146	146	141	141	143		130	134
103	65919.2	18.3109	18.3109	18.3109	18.3109	18.3109	18.3109	18.3109	18.3109	18.3109		131	127	129	126	125	126	127	129		288	267	254	278	242	234	226	229		187	180	178	175	171	170	165	170		153	149	146	147	143	142	142	146		131	132
104	66565.5	18.4904	18.4904	18.4904	18.4904	18.4904	18.4904	18.4904	18.4904	18.4904		131	129	128	127	124	127	126	129		299	279	263	287	250	244	231	233		191	184	181	180	174	175	169	171		155	150	146	150	145	143	144	146		131	135
105	67211.8	18.6699	18.6699	18.6699	18.6699	18.6699	18.6699	18.6699	18.6699	18.6699		135	133	132	131	129	130	127	130		314	290	275	304	262	250	237	240		198	192	187	185	180	179	171	176		159	155	151	153	151	147	147	150		135	141
106	67858	18.8494	18.8494	18.8494	18.8494	18.8494	18.8494	18.8494	18.8494	18.8494		130	128	128	128	125	125	125	126		325	299	285	311	266	257	243	244		198	192	188	187	180	179	171	175		159	154	148	151	149	145	144	147		133	135
107	68504.3	19.029	19.029	19.029	19.029	19.029	19.029	19.029	19.029	19.029		132	128	130	127	125	126	124	127		340	310	296	323	276	264	250	251		204	195	191	189	183	182	174	177		160	155	150	153	150	146	146	147		134	137
108	69150.6	19.2085	19.2085	19.2085	19.2085	19.2085	19.2085	19.2085	19.2085	19.2085		135	132	133	131	129	129	129	131		358	325	310	339	288	277	260	263		210	203	199	197	190	187	180	184		165	162	157	159	156	152	150	152		137	141
109	69796.8	19.388	19.388	19.388	19.388	19.388	19.388	19.388	19.388	19.388		132	128	129	127	125	126	125	126		372	339	320	351	295	284	268	266		212	204	200	197	191	188	179	184		164	159	153	156	153	150	149	150		135	139
110	70443.1	19.5675	19.5675	19.5675	19.5675	19.5675	19.5675	19.5675	19.5675	19.5675		131	128	130	128	126	126	124	126		391	351	333	366	307	293	274	275		217	210	205	202	195	193	182	187		166	161	157	158	155	152	150	153		134	139
111	71089.4	19.7471	19.7471	19.7471	19.7471	19.7471	19.7471	19.7471	19.7471	19.7471		135	134	133	131	130	131	128	132		413	371	350	385	320	307	288	289		229	218	213	209	202	200	189	195		171	166	164	165	162	158	155	157		140	143
112	71735.7	19.9266	19.9266	19.9266	19.9266	19.9266	19.9266	19.9266	19.9266	19.9266		133	129	130	127	126	127	124	127		434	384	365	404	334	317	294	294		230	221	215	211	204	201	189	194		170	166	160	162	159	156	152	156		136	141
113	72381.9	20.1061	20.1061	20.1061	20.1061	20.1061	20.1061	20.1061	20.1061	20.1061		134	128	129	127	126	125	125	127		458	405	384	420	346	332	307	308		238	227	220	219	208	205	195	199		174	168	162	164	161	157	156	157		138	141
114	73028.2	20.2856	20.2856	20.2856	20.2856	20.2856	20.2856	20.2856	20.2856	20.2856		138	133	134	134	131	132	130	131		488	431	409	448	368	349	323	323		247	237	231	229	219	215	205	207		179	174	170	172	168	165	163	162		143	148
115	73674.5	20.4651	20.4651	20.4651	20.4651	20.4651	20.4651	20.4651	20.4651	20.4651		133	129	131	129	127	128	125	128		514	451	426	467	381	361	334	335		251	239	234	232	222	218	206	209		180	174	170	172	168	164	161	163		140	145
116	74320.7	20.6446	20.6446	20.6446	20.6446	20.6446	20.6446	20.6446	20.6446	20.6446		133	131	131	129	128	128	126	129		542	475	449	492	398	378	350	348		260	249	242	239	227	223	212	214		183	177	172	173	171	166	163	167		142	146
117	74967	20.8242	20.8242	20.8242	20.8242	20.8242	20.8242	20.8242	20.8242	20.8242		134	130	131	129	127	128	127	129		578	502	475	524	420	398	366	367		269	256	249	245	234	229	214	220		186	180	176	177	173	169	166	169		144	148
118	75613.3	21.0037	21.0037	21.0037	21.0037	21.0037	21.0037	21.0037	21.0037	21.0037		135	130	130	130	127	128	126	129		608	531	501	550	440	416	381	381		278	267	257	254	242	236	222	225		188	183	180	181	177	173	167	171		145	150
119	76259.6	21.1832	21.1832	21.1832	21.1832	21.1832	21.1832	21.1832	21.1832	21.1832		137	135	135	135	131	133	130	134		650	567	534	582	463	442	400	401		289	277	270	263	251	245	230	234		194	192	186	186	183	179	174	177		149	153
120	76905.8	21.3627	21.3627	21.3627	21.3627	21.3627	21.3627	21.3627	21.3627	21.3627		134	129	131	129	128	128	126	128		691	597	563	617	486	459	417	418		300	286	276	270	256	251	235	236		197	192	186	187	182	179	173	175		148	152
121	77552.1	21.5423	21.5423	21.5423	21.5423	21.5423	21.5423	21.5423	21.5423	21.5423		131	127	129	127	124	125	126	128		732	634	595	658	510	483	437	438		309	296	285	279	263	254	242	243		197	192	186	187	184	179	177	178		147	151
122	78198.3	21.7218	21.7218	21.7218	21.7218	21.7218	21.7218	21.7218	21.7218	21.7218		134	132	133	130	128	129	128	133		793	682	636	705	544	510	461	460		323	311	300	292	276	267	249	250		204	198	196	195	192	186	181	185		151	156
123	78844.6	21.9013	21.9013	21.9013	21.9013	21.9013	21.9013	21.9013	21.9013	21.9013		132	127	129	127	127	126	127	130		858	724	672	748	573	541	484	484		337	322	309	299	286	275	257	256		207	201	196	197	192	187	183	186		150	154
124	79490.9	22.0808	22.0808	22.0808	22.0808	22.0808	22.0808	22.0808	22.0808	22.0808		132	128	129	127	125	125	125	128		923	782	725	813	611	570	510	511		354	333	324	314	297	284	265	263		211	205	201	202	195	191	186	186		152	156
125	80137.1	22.2603	22.2603	22.2603	22.2603	22.2603	22.2603	22.2603	22.2603	22.2603		131	128	128	127	127	125	125	126		987	825	769	857	643	601	536	530		366	349	337	328	306	293	274	271		217	210	206	205	201	195	189	190		154	157
126	80783.4	22.4398	22.4398	22.4398	22.4398	22.4398	22.4398	22.4398	22.4398	22.4398		133	128	129	127	125	126	124	127		1063	894	824	930	685	640	565	555		386	369	351	342	321	306	285	280		221	216	211	211	207	200	194	194		157	159
127	81429.7	22.6194	22.6194	22.6194	22.6194	22.6194	22.6194	22.6194	22.6194	22.6194		132	129	129	127	125	125	123	127		1149	962	899	1000	734	677	600	587		403	387	370	356	334	320	294	292		227	221	219	216	211	206	198	199		158	162
128	82075.9	22.7989	22.7989	22.7989	22.7989	22.7989	22.7989	22.7989	22.7989	22.7989		134	130	132	129	128	127	124	127		1257	1048	972	1098	793	727	631	627		427	407	388	376	354	337	306	300		238	232	226	227	221	213	201	202		162	165
129	82722.1	22.9784	22.9784	22.9784	22.9784	22.9784	22.9784	22.9784	22.9784	22.9784		134	129	130	131	128	128	127	129		1374	1140	1041	1202	850	775	676	666		456	427	409	394	371	351	323	314		244	239	232	232	226	220	208	209		163	169
130	83368.4	23.1579	23.1579	23.1579	23.1579	23.1579	23.1579	23.1579	23.1579	23.1579		133	128	129	128	126	127	125	129		1490	1256	1134	1315	916	842	727	706		477	451	431	417	387	365	337	324		249	242	237	236	229	223	213	212		166	168
131	84014.6	23.3374	23.3374	23.3374	23.3374	23.3374	23.3374	23.3374	23.3374	23.3374		132	130	128	128	126	127	125	126		1659	1372	1238	1430	994	897	775	747		500	478	453	433	403	384	349	341		258	251	245	244	235	231	217	218		166	172
132	84660.9	23.5169	23.5169	23.5169	23.5169	23.5169	23.5169	23.5169	23.5169	23.5169		132	129	129	128	126	126	125	128		1850	1481	1349	1573	1070	965	830	792		530	499	479	456	425	402	363	356		265	257	256	251	244	236	225	224		168	174
133	85307.1	23.6964	23.6964	23.6964	23.6964	23.6964	23.6964	23.6964	23.6964	23.6964		137	134	133	130	130	131	128	131		2064	1648	1474	1721	1170	1055	898	855		565	534	506	485	451	422	382	371		279	274	268	264	256	247	234	233		178	181
134	85953.4	23.8759	23.8759	23.8759	23.8759	23.8759	23.8759	23.8759	23.8759	23.8759		134	131	131	129	128	127	126	129		2334	1810	1639	1883	1279	1152	970	910		595	568	538	511	473	444	401	383		288	281	277	271	262	253	240	238		177	183
135	86599.7	24.0555	24.0555	24.0555	24.0555	24.0555	24.0555	24.0555	24.0555	24.0555		134	131	130	129	128	129	127	129		2601	2021	1810	2127	1406	1253	1048	993		635	605	571	545	501	466	420	403		297	294	289	284	274	262	245	241		180	185
136	87245.9	24.235	24.235	24.235	24.235	24.235	24.235	24.235	24.235	24.235		135	130	133	130	127	128	127	129		2908	2257	2020	2369	1554	1365	1145	1064		679	647	608	581	530	493	444	424		310	307	300	293	284	272	255	250		185	191
137	87892.2	24.4145	24.4145	24.4145	24.4145	24.4145	24.4145	24.4145	24.4145	24.4145		135	129	131	129	128	128	127	129		3275	2495	2247	2640	1703	1509	1261	1143		728	694	654	619	560	519	465	447		326	320	313	309	296	284	262	261		189	193
138	88538.5	24.594	24.594	24.594	24.594	24.594	24.594	24.594	24.594	24.594		135	129	131	129	129	127	127	130		3698	2795	2492	2910	1880	1654	1384	1268		781	740	696	659	595	549	488	462		340	332	328	320	307	295	272	268		193	197
139	89184.7	24.7735	24.7735	24.7735	24.7735	24.7735	24.7735	24.7735	24.7735	24.7735		136	131	131	129	127	127	126	128		4113	3101	2806	3244	2092	1829	1524	1385		844	803	757	709	640	585	519	489		357	349	345	334	322	306	284	275		196	202
140	89831	24.9531	24.9531	24.9531	24.9531	24.9531	24.9531	24.9531	24.9531	24.9531		138	135	135	134	132	132	128	131		4588	3411	3082	3575	2321	2029	1678	1505		907	852	809	762	678	619	545	513		371	366	362	351	337	322	296	286		204	211
141	90477.3	25.1326	25.1326	25.1326	25.1326	25.1326	25.1326	25.1326	25.1326	25.1326		134	131	132	130	127	127	126	129		5038	3811	3467	3948	2582	2249	1858	1656		966	921	864	811	726	656	578	538		389	387	380	366	350	332	306	293		207	213
142	91123.6	25.3121	25.3121	25.3121	25.3121	25.3121	25.3121	25.3121	25.3121	25.3121		138	136	136	134	132	132	130	134		5601	4178	3845	4355	2888	2502	2051	1838		1049	995	934	873	785	705	616	571		411	404	399	387	372	354	320	309		215	220
143	91769.8	25.4916	25.4916	25.4916	25.4916	25.4916	25.4916	25.4916	25.4916	25.4916		135	129	129	128	128	128	126	130		6138	4592	4276	4788	3209	2783	2282	2041		1145	1081	1007	940	842	750	654	599		433	424	420	406	384	365	334	318		219	225
144	92416.1	25.6711	25.6711	25.6711	25.6711	25.6711	25.6711	25.6711	25.6711	25.6711		133	128	129	128	125	128	126	129		6652	5057	4705	5228	3551	3107	2545	2270		1252	1177	1102	1017	902	811	699	632		454	445	442	424	403	385	347	332		221	228
145	93062.4	25.8507	25.8507	25.8507	25.8507	25.8507	25.8507	25.8507	25.8507	25.8507		137	131	133	131	130	129	128	133		7156	5524	5087	5618	3928	3425	2803	2534		1374	1282	1197	1111	977	865	743	667		477	474	468	445	423	404	363	345		232	238
146	93708.6	26.0302	26.0302	26.0302	26.0302	26.0302	26.0302	26.0302	26.0302	26.0302		132	128	130	128	125	127	126	130		7717	5912	5516	6043	4314	3790	3108	2807		1483	1394	1287	1214	1054	926	792	712		500	495	486	465	443	420	378	360		235	244
147	94354.9	26.2097	26.2097	26.2097	26.2097	26.2097	26.2097	26.2097	26.2097	26.2097		135	130	131	130	128	128	127	130		8281	6321	5974	6455	4737	4173	3442	3161		1625	1540	1429	1320	1158	1010	851	752		537	529	522	493	471	442	394	379		245	252
148	95001.2	26.3892	26.3892	26.3892	26.3892	26.3892	26.3892	26.3892	26.3892	26.3892		133	129	128	128	126	126	124	128		8844	6730	6344	6867	5131	4598	3778	3504		1768	1660	1549	1443	1257	1087	915	796		561	554	543	519	489	462	410	389		250	258
149	95647.5	26.5688	26.5688	26.5688	26.5688	26.5688	26.5688	26.5688	26.5688	26.5688		133	129	129	129	125	126	125	128		9401	7169	6833	7290	5533	4956	4191	3852		1933	1854	1706	1581	1383	1191	1002	848		592	586	582	548	517	486	435	407		259	270
150	96293.7	26.7482	26.7482	26.7482	26.7482	26.7482	26.7482	26.7482	26.7482	26.7482		133	129	129	127	125	125	125	128		9988	7615	7245	7764	5978	5385	4567	4250		2177	2091	1895	1749	1530	1304	1090	916		632	633	620	589	550	516	456	427		267	278
151	96940	26.9278	26.9278	26.9278	26.9278	26.9278	26.9278	26.9278	26.9278	26.9278		132	128	130	129	128	127	126	130		10497	8097	7755	8227	6399	5826	4956	4706		2460	2320	2116	1928	1675	1447	1192	977		676	677	668	629	588	547	480	452		276	290
152	97586.3	27.1073	27.1073	27.1073	27.1073	27.1073	27.1073	27.1073	27.1073	27.1073		136	131	132	129	128	126	125	128		11173	8580	8175	8578	6853	6286	5361	5140		2792	2582	2330	2139	1849	1571	1297	1053		719	724	709	667	624	580	501	473		290	303
153	98232.5	27.2868	27.2868	27.2868	27.2868	27.2868	27.2868	27.2868	27.2868	27.2868		134	131	130	129	126	126	125	128		11811	8990	8743	9022	7279	6724	5772	5634		3119	2865	2584	2379	2025	1742	1423	1151		766	774	762	711	668	617	532	501		301	317
154	98878.8	27.4663	27.4663	27.4663	27.4663	27.4663	27.4663	27.4663	27.4663	27.4663		137	133	133	132	131	130	129	132		12340	9425	9093	9529	7739	7251	6237	6123		3493	3178	2866	2641	2240	1913	1576	1254		826	828	817	763	713	654	564	526		315	333
155	99525.1	27.6459	27.6459	27.6459	27.6459	27.6459	27.6459	27.6459	27.6459	27.6459		133	131	131	129	126	128	125	128		12921	9907	9642	10013	8196	7632	6668	6641		3862	3570	3199	2941	2489	2114	1728	1375		880	889	885	822	761	699	601	550		327	346
156	100171	27.8254	27.8254	27.8254	27.8254	27.8254	27.8254	27.8254	27.8254	27.8254		134	128	130	129	126	127	124	130		13606	10440	10163	10517	8648	8119	7078	7135		4313	3954	3539	3261	2779	2364	1911	1517		959	963	942	888	824	747	640	580		342	361
157	100818	28.0049	28.0049	28.0049	28.0049	28.0049	28.0049	28.0049	28.0049	28.0049		139	136	136	134	132	133	131	135		14288	10911	10693	11056	9147	8550	7477	7594		4856	4345	3916	3612	3063	2610	2110	1659		1041	1050	1034	960	889	809	688	617		364	385
158	101464	28.1844	28.1844	28.1844	28.1844	28.1844	28.1844	28.1844	28.1844	28.1844		137	132	131	129	126	128	124	130		14780	11352	11133	11491	9603	9052	7963	8180		5312	4706	4276	4003	3382	2897	2363	1836		1133	1136	1125	1037	959	868	726	653		380	404
159	102110	28.3639	28.3639	28.3639	28.3639	28.3639	28.3639	28.3639	28.3639	28.3639		134	130	130	129	127	127	125	128		15445	11791	11629	11936	10014	9529	8358	8674		5838	5130	4667	4379	3740	3212	2598	2054		1223	1233	1217	1122	1037	927	781	690		396	417
160	102756	28.5434	28.5434	28.5434	28.5434	28.5434	28.5434	28.5434	28.5434	28.5434		134	131	130	128	126	127	125	129		16118	12315	12169	12386	10551	10000	8861	9175		6418	5560	5076	4783	4125	3553	2891	2293		1347	1343	1338	1235	1128	1004	837	738		419	444
161	103403	28.723	28.723	28.723	28.723	28.723	28.723	28.723	28.723	28.723		132	127	128	125	124	123	122	125		16606	12758	12597	12889	10990	10612	9327	9687		6940	5989	5503	5224	4508	3925	3215	2577		1460	1469	1465	1343	1241	1102	906	787		438	468
162	104049	28.9025	28.9025	28.9025	28.9025	28.9025	28.9025	28.9025	28.9025	28.9025		134	130	131	129	127	127	124	129		17249	13385	13125	13352	11437	11033	9769	10198		7518	6379	5828	5606	4868	4251	3504	2855		1608	1600	1612	1479	1352	1195	982	838		464	495
163	104695	29.082	29.082	29.082	29.082	29.082	29.082	29.082	29.082	29.082		140	137	137	135	133	131	129	134		17951	13753	13595	13896	11968	11446	10256	10782		8069	6822	6255	5996	5298	4698	3876	3194		1793	1803	1791	1621	1493	1310	1072	896		496	533
164	105342	29.2615	29.2615	29.2615	29.2615	29.2615	29.2615	29.2615	29.2615	29.2615		137	132	133	131	128	130	128	131		18636	14322	14153	14389	12480	12065	10728	11401		8615	7245	6735	6455	5684	5133	4269	3576		1983	2051	2012	1807	1639	1438	1170	969		524	560
165	105988	29.4411	29.4411	29.4411	29.4411	29.4411	29.4411	29.4411	29.4411	29.4411		140	136	135	135	133	133	132	136		19306	14867	14735	14913	12984	12641	11221	11935		9193	7739	7184	6877	6111	5514	4673	3963		2243	2289	2244	2003	1796	1571	1300	1037		559	597
166	106634	29.6206	29.6206	29.6206	29.6206	29.6206	29.6206	29.6206	29.6206	29.6206		136	130	131	129	127	127	128	131		19813	15226	15150	15369	13416	13110	11674	12384		9702	8173	7653	7335	6567	5983	5077	4392		2551	2542	2513	2249	1996	1744	1416	1123		586	639
167	107280	29.8001	29.8001	29.8001	29.8001	29.8001	29.8001	29.8001	29.8001	29.8001		135	131	131	129	127	126	126	129		20258	15731	15500	15761	13903	13523	12141	12927		10332	8627	8057	7745	6929	6385	5502	4827		2885	2867	2803	2512	2216	1933	1564	1212		625	671
168	107927	29.9796	29.9796	29.9796	29.9796	29.9796	29.9796	29.9796	29.9796	29.9796		139	134	135	133	131	132	129	133		21103	16337	16182	16273	14463	14050	12541	13528		10888	9129	8480	8202	7428	6799	5851	5298		3253	3183	3141	2793	2475	2149	1713	1342		666	724
169	108573	30.1591	30.1591	30.1591	30.1591	30.1591	30.1591	30.1591	30.1591	30.1591		135	130	131	129	127	129	128	132		21659	16655	16569	16835	14876	14501	13105	14134		11394	9614	8876	8641	7812	7211	6300	5760		3678	3547	3460	3110	2745	2379	1887	1477		713	777
170	109219	30.3386	30.3386	30.3386	30.3386	30.3386	30.3386	30.3386	30.3386	30.3386		141	138	137	134	133	131	130	133		22191	17007	17004	17098	15253	14764	13432	14560		11945	9962	9270	9053	8174	7637	6689	6194		4077	3833	3805	3411	3032	2651	2106	1603		765	831
171	109865	30.5182	30.5182	30.5182	30.5182	30.5182	30.5182	30.5182	30.5182	30.5182		139	134	135	134	131	131	131	134		22793	17741	17608	17606	15718	15590	13938	15104		12511	10526	9748	9454	8672	8043	7090	6651		4528	4278	4183	3793	3375	2973	2333	1770		811	895
172	110512	30.6977	30.6977	30.6977	30.6977	30.6977	30.6977	30.6977	30.6977	30.6977		133	128	129	127	126	125	125	126		23352	18148	18074	18118	16336	15974	14450	15706		13159	10944	10192	9988	9146	8543	7543	7237		5045	4688	4603	4193	3753	3309	2626	1989		866	968
173	111158	30.8772	30.8772	30.8772	30.8772	30.8772	30.8772	30.8772	30.8772	30.8772		135	131	131	130	127	128	128	133		23932	18700	18478	18501	16728	16510	14861	16367		13703	11456	10657	10463	9571	8912	7977	7689		5547	5099	5018	4566	4111	3665	2895	2205		933	1046
174	111804	31.0567	31.0567	31.0567	31.0567	31.0567	31.0567	31.0567	31.0567	31.0567		141	137	138	136	133	134	133	137		24524	19030	18867	18963	17197	17003	15318	16968		14283	11995	11120	10962	10040	9392	8422	8139		6061	5510	5426	4982	4519	4047	3212	2468		1006	1128
175	112450	31.2362	31.2362	31.2362	31.2362	31.2362	31.2362	31.2362	31.2362	31.2362		137	132	134	130	127	127	126	130		25238	19425	19503	19485	17648	17345	15739	17384		14844	12429	11568	11338	10476	9786	8802	8678		6585	5912	5859	5386	4895	4401	3543	2782		1100	1249
176	113097	31.4158	31.4158	31.4158	31.4158	31.4158	31.4158	31.4158	31.4158	31.4158		136	131	131	130	127	127	126	129		25835	19903	19843	19863	18005	17676	16185	17999		15377	12832	12147	11826	10871	10306	9225	9203		7148	6403	6275	5818	5267	4788	3911	3109		1183	1356
177	113743	31.5953	31.5953	31.5953	31.5953	31.5953	31.5953	31.5953	31.5953	31.5953		141	135	136	135	131	133	131	133		26134	20374	20322	20236	18411	18283	16747	18591		15890	13321	12475	12308	11385	10736	9713	9733		7670	6829	6748	6232	5702	5262	4254	3472		1305	1456
178	114389	31.7748	31.7748	31.7748	31.7748	31.7748	31.7748	31.7748	31.7748	31.7748		140	134	135	135	132	133	131	133		26860	20889	20856	20757	18892	18669	17127	19148		16634	13896	12896	12756	11836	11199	10187	10254		8237	7314	7172	6670	6118	5663	4666	3879		1409	1606
179	115036	31.9543	31.9543	31.9543	31.9543	31.9543	31.9543	31.9543	31.9543	31.9543		138	134	134	133	130	129	129	131		27553	21326	21399	21229	19403	19118	17479	19785		17154	14337	13428	13244	12244	11712	10571	10743		8864	7778	7642	7122	6527	6052	5036	4254		1535	1809
180
181
182
183
184
185
186
187
188
189
190
191
192
193
194
195
196
197
198
199
200
201
202
203
204
205
206
207
208
209
210
211
212
213
214
215
216
217
218
219
220
221
222
223
224
225
226
227
228
229
230
231
232
233
234
235
236
237
238
239
240
241
242
243
244
245
246
247
248
249
250
251
252
253
254
255
256
257
258
259
260
261
262
263
264
265
266
267
268
269
270
271
272
273
274
275
276
277
278
279
280
281
282
283
284
285
286
287
288
End Time:
[truncated: 134 more columns]

## Sheet: ODAlignmentError
	Before alignment									After alignment									Inclusion flag								Error calculations
Time[h]	timeShifted 1	timeShifted 2	timeShifted 3	timeShifted 4	timeShifted 5	timeShifted 6	timeShifted 7	timeShifted 8		timeShifted 1	timeShifted 2	timeShifted 3	timeShifted 4	timeShifted 5	timeShifted 6	timeShifted 7	timeShifted 8		Include time?	Include time?	Include time?	Include time?	Include time?	Include time?	Include time?		error	error	error	error	error	error	error
0	0.00345	0.0032	0.0028	0.0031	0.002	0.0046	0.0027	0.00225		0.00345	0.0032	0.0028	0.0031	0.002	0.0046	0.0027	0.00225		1	1	1	1	1	1	1		6.2502e-08	4.22504e-07	1.22502e-07	2.1025e-06	1.3225e-06	5.62502e-07	1.44e-06
0.179694	0.00235	0.00225	0.00155	0.00339999	0.000999998	0.0049	0.0018	0.00115		0.00235	0.00225	0.00155	0.00339999	0.000999998	0.0049	0.0018	0.00115		1	1	1	1	1	1	1		9.9995e-09	6.39998e-07	1.10249e-06	1.8225e-06	6.50249e-06	3.02502e-07	1.44e-06
0.359222	0.0023	0.00275	0.0031	0.00385	0.0017	0.0051	0.0024	0.0026		0.0023	0.00275	0.0031	0.00385	0.0017	0.0051	0.0024	0.0026		1	1	1	1	1	1	1		2.025e-07	6.39998e-07	2.4025e-06	3.59999e-07	7.84001e-06	9.9995e-09	8.99985e-08
0.53875	0.0018	0.0025	0.0021	0.00345	0.00175	0.00475	0.0035	0.00325		0.0018	0.0025	0.0021	0.00345	0.00175	0.00475	0.0035	0.00325		1	1	1	1	1	1	1		4.89996e-07	9.00009e-08	2.72249e-06	2.49975e-09	8.70248e-06	2.89001e-06	2.1025e-06
0.71825	0.00125	0.0022	0.00205	0.00415	0.0019	0.00505	0.00285	0.00235		0.00125	0.0022	0.00205	0.00415	0.0019	0.00505	0.00285	0.00235		1	1	1	1	1	1	1		9.02495e-07	6.39998e-07	8.40998e-06	4.22495e-07	1.444e-05	2.55999e-06	1.20999e-06
0.897778	0.00255	0.00315	0.0024	0.00355	0.0024	0.0056	0.003	0.0035		0.00255	0.00315	0.0024	0.00355	0.0024	0.0056	0.003	0.0035		1	1	1	1	1	1	1		3.60002e-07	2.24997e-08	1e-06	2.25011e-08	9.30249e-06	2.025e-07	9.02494e-07
1.07731	0.00225	0.0033	0.0023	0.0037	0.00175	0.00435	0.00215	0.00225		0.00225	0.0033	0.0023	0.0037	0.00175	0.00435	0.00215	0.00225		1	1	1	1	1	1	1		1.10251e-06	2.5001e-09	2.10251e-06	2.50002e-07	4.41001e-06	9.9995e-09	2.5e-19
1.25681	0.0016	0.0027	0.00215	0.00395	0.00165	0.00515	0.00235	0.0025		0.0016	0.0027	0.00215	0.00395	0.00165	0.00515	0.00235	0.0025		1	1	1	1	1	1	1		1.21e-06	3.02502e-07	5.52249e-06	2.5001e-09	1.26025e-05	5.62502e-07	8.10001e-07
1.43633	0.000850003	0.0029	0.0021	0.00285	0.00145	0.00495	0.00215	0.0027		0.000850003	0.0029	0.0021	0.00285	0.00145	0.00495	0.00215	0.0027		1	1	1	1	1	1	1		4.20249e-06	1.56249e-06	3.99999e-06	3.59999e-07	1.681e-05	1.68999e-06	3.42249e-06
1.61586	0.00065	0.0019	0.0023	0.0024	0.000500001	0.0046	0.00175	0.0019		0.00065	0.0019	0.0023	0.0024	0.000500001	0.0046	0.00175	0.0019		1	1	1	1	1	1	1		1.5625e-06	2.72251e-06	3.0625e-06	2.24994e-08	1.56025e-05	1.21e-06	1.5625e-06
1.79536	0.00125	0.00305	0.00335	0.00365	0.0015	0.0043	0.0029	0.00255		0.00125	0.00305	0.00335	0.00365	0.0015	0.0043	0.0029	0.00255		1	1	1	1	1	1	1		3.24e-06	4.40999e-06	5.75998e-06	6.24983e-08	9.30247e-06	2.7225e-06	1.68999e-06
1.97489	0.0011	0.0026	0.00285	0.00375	0.00165	0.0053	0.0038	0.0042		0.0011	0.0026	0.00285	0.00375	0.00165	0.0053	0.0038	0.0042		1	1	1	1	1	1	1		2.25001e-06	3.06251e-06	7.02252e-06	3.02502e-07	1.764e-05	7.29001e-06	9.61002e-06
2.15442	0.000699997	0.00205	0.00165	0.0022	0.0009	0.0044	0.0024	0.0023		0.000699997	0.00205	0.00165	0.0022	0.0009	0.0044	0.0024	0.0023		1	1	1	1	1	1	1		1.82251e-06	9.02509e-07	2.25002e-06	4.00012e-08	1.369e-05	2.89002e-06	2.56001e-06
2.33392	0.0014	0.00295	0.0022	0.00365	0.0021	0.00505	0.00325	0.00275		0.0014	0.00295	0.0022	0.00365	0.0021	0.00505	0.00325	0.00275		1	1	1	1	1	1	1		2.4025e-06	6.39998e-07	5.06249e-06	4.90001e-07	1.33225e-05	3.42251e-06	1.8225e-06
2.51344	0.00185	0.0033	0.00175	0.0024	0.00165	0.0035	0.00255	0.0034		0.00185	0.0033	0.00175	0.0024	0.00165	0.0035	0.00255	0.0034		1	1	1	1	1	1	1		2.1025e-06	1.00003e-08	3.02499e-07	3.99998e-08	2.72251e-06	4.90001e-07	2.4025e-06
2.69297	0.00125	0.00335	0.0021	0.0032	0.0018	0.0043	0.0025	0.00255		0.00125	0.00335	0.0021	0.0032	0.0018	0.0043	0.0025	0.00255		1	1	1	1	1	1	1		4.40999e-06	7.22499e-07	3.8025e-06	3.02498e-07	9.3025e-06	1.5625e-06	1.69e-06
2.87247	0.00125	0.00255	0.0029	0.00265	0.0016	0.00455	0.00255	0.00295		0.00125	0.00255	0.0029	0.00265	0.0016	0.00455	0.00255	0.00295		1	1	1	1	1	1	1		1.69e-06	2.72251e-06	1.95999e-06	1.22502e-07	1.089e-05	1.69e-06	2.89e-06
3.052	0.00125	0.0024	0.0017	0.00245	0.00115	0.00445	0.0019	0.0022		0.00125	0.0024	0.0017	0.00245	0.00115	0.00445	0.0019	0.0022		1	1	1	1	1	1	1		1.3225e-06	2.02497e-07	1.44e-06	1.00003e-08	1.024e-05	4.22499e-07	9.02495e-07
3.23153	0.00135	0.00290001	0.00255	0.0042	0.00255	0.00515	0.00255	0.0039		0.00135	0.00290001	0.00255	0.0042	0.00255	0.00515	0.00255	0.0039		1	1	1	1	1	1	1		2.40251e-06	1.44e-06	8.12252e-06	1.44e-06	1.444e-05	1.44e-06	6.50249e-06
3.41103	0.0012	0.0026	0.0024	0.0026	0.00225	0.0044	0.00165	0.00245		0.0012	0.0026	0.0024	0.0026	0.00225	0.0044	0.00165	0.00245		1	1	1	1	1	1	1		1.95999e-06	1.44e-06	1.95999e-06	1.10249e-06	1.024e-05	2.02497e-07	1.5625e-06
3.59056	0.0015	0.00275	0.00235	0.0037	0.00125	0.00445	0.0032	0.0035		0.0015	0.00275	0.00235	0.0037	0.00125	0.00445	0.0032	0.0035		1	1	1	1	1	1	1		1.5625e-06	7.22498e-07	4.84e-06	6.24983e-08	8.70251e-06	2.88999e-06	4e-06
3.77008	0.002	0.00295	0.0021	0.00225001	0.0025	0.004	0.00205	0.00255		0.002	0.00295	0.0021	0.00225001	0.0025	0.004	0.00205	0.00255		1	1	1	1	1	1	1		9.02502e-07	9.9996e-09	6.25023e-08	2.50001e-07	4.00002e-06	2.50005e-09	3.02498e-07
3.94958	0.00125	0.00305	0.0013	0.003	0.00205	0.00425	0.0021	0.00235		0.00125	0.00305	0.0013	0.003	0.00205	0.00425	0.0021	0.00235		1	1	1	1	1	1	1		3.23999e-06	2.5001e-09	3.0625e-06	6.40004e-07	8.99999e-06	7.22499e-07	1.21e-06
4.12911	0.0023	0.003	0.00295	0.0036	0.0029	0.0054	0.0022	0.0028		0.0023	0.003	0.00295	0.0036	0.0029	0.0054	0.0022	0.0028		1	1	1	1	1	1	1		4.90001e-07	4.22495e-07	1.69e-06	3.59999e-07	9.60998e-06	1.00004e-08	2.50001e-07
4.30864	0.000399999	0.0027	0.0015	0.00285	0.00135	0.00415	0.0021	0.0021		0.000399999	0.0027	0.0015	0.00285	0.00135	0.00415	0.0021	0.0021		1	1	1	1	1	1	1		5.28999e-06	1.20999e-06	6.0025e-06	9.02495e-07	1.40625e-05	2.89001e-06	2.89e-06
4.48814	0.00215	0.00305	0.0021	0.00305	0.0012	0.00415	0.0017	0.00165		0.00215	0.00305	0.0021	0.00305	0.0012	0.00415	0.0017	0.00165		1	1	1	1	1	1	1		8.09993e-07	2.5001e-09	8.09994e-07	9.02503e-07	3.99999e-06	2.02504e-07	2.50006e-07
4.66767	0.000799995	0.0021	0.00145	0.00185	0.0016	0.0025	0.0009	0.00209999		0.000799995	0.0021	0.00145	0.00185	0.0016	0.0025	0.0009	0.00209999		1	1	1	1	1	1	1		1.69001e-06	4.22505e-07	1.10251e-06	6.40004e-07	2.89001e-06	1.00012e-08	1.69e-06
4.84717	0.00115	0.0023	0.000699997	0.00275	0.000350002	0.0032	0.00155	0.0021		0.00115	0.0023	0.000699997	0.00275	0.000350002	0.0032	0.00155	0.0021		1	1	1	1	1	1	1		1.32251e-06	2.025e-07	2.56002e-06	6.39992e-07	4.2025e-06	1.60002e-07	9.02503e-07
5.02669	0.0019	0.0028	0.0033	0.00395	0.00225	0.0043	0.00185	0.00315		0.0019	0.0028	0.0033	0.00395	0.00225	0.0043	0.00185	0.00315		1	1	1	1	1	1	1		8.10001e-07	1.96e-06	4.20251e-06	1.22499e-07	5.76002e-06	2.50005e-09	1.5625e-06
5.20622	0.0018	0.00285	0.0016	0.0029	0.0018	0.0049	0.00255	0.0033		0.0018	0.00285	0.0016	0.0029	0.0018	0.0049	0.00255	0.0033		1	1	1	1	1	1	1		1.1025e-06	4e-08	1.21e-06	2.025e-17	9.61e-06	5.62496e-07	2.25e-06
5.38572	0.000849996	0.00215	0.00175	0.0024	0.000199999	0.0035	0.00225	0.00235		0.000849996	0.00215	0.00175	0.0024	0.000199999	0.0035	0.00225	0.00235		1	1	1	1	1	1	1		1.69001e-06	8.1e-07	2.40251e-06	4.22495e-07	7.02252e-06	1.96001e-06	2.25001e-06
5.56525	0.0023	0.00195	0.00215	0.0027	0.0015	0.00299999	0.00195	0.00325		0.0023	0.00195	0.00215	0.0027	0.0015	0.00299999	0.00195	0.00325		1	1	1	1	1	1	1		1.22501e-07	2.24997e-08	1.6e-07	6.40004e-07	4.89996e-07	1.22499e-07	9.02495e-07
5.74478	0.0018	0.0035	0.0022	0.00335	0.00105	0.00365	0.0018	0.0025		0.0018	0.0035	0.0022	0.00335	0.00105	0.00365	0.0018	0.0025		1	1	1	1	1	1	1		2.89e-06	1.60002e-07	2.4025e-06	5.62498e-07	3.42251e-06	0	4.90006e-07
5.92431	0.0023	0.0029	0.00215	0.00265	0.0011	0.00405	0.0023	0.00275		0.0023	0.0029	0.00215	0.00265	0.0011	0.00405	0.0023	0.00275		1	1	1	1	1	1	1		3.59998e-07	2.25009e-08	1.22499e-07	1.44e-06	3.06248e-06	0	2.02496e-07
6.10381	0.00145	0.0037	0.00175	0.00345	0.00235	0.00435	0.0033	0.00335		0.00145	0.0037	0.00175	0.00345	0.00235	0.00435	0.0033	0.00335		1	1	1	1	1	1	1		5.06249e-06	8.99961e-08	4e-06	8.09995e-07	8.40998e-06	3.42251e-06	3.60998e-06
6.28333	0.0018	0.003	0.0022	0.00315	0.00225	0.0045	0.0023	0.0034		0.0018	0.003	0.0022	0.00315	0.00225	0.0045	0.0023	0.0034		1	1	1	1	1	1	1		1.44e-06	1.6e-07	1.82248e-06	2.02497e-07	7.28998e-06	2.49997e-07	2.55999e-06
6.46286	0.002	0.0028	0.00195	0.0019	0.000850003	0.00325	0.00155	0.00295001		0.002	0.0028	0.00195	0.0019	0.000850003	0.00325	0.00155	0.00295001		1	1	1	1	1	1	1		6.40005e-07	2.4997e-09	9.9995e-09	1.32249e-06	1.56251e-06	2.025e-07	9.0251e-07
6.64236	0.0019	0.0029	0.00215	0.00225	0.0012	0.00395	0.00135	0.00245		0.0019	0.0029	0.00215	0.00225	0.0012	0.00395	0.00135	0.00245		1	1	1	1	1	1	1		1e-06	6.2502e-08	1.22501e-07	4.89997e-07	4.2025e-06	3.02498e-07	3.02502e-07
6.82189	0.00185	0.00265	0.0022	0.0019	0.0009	0.00435	0.0017	0.0024		0.00185	0.00265	0.0022	0.0019	0.0009	0.00435	0.0017	0.0024		1	1	1	1	1	1	1		6.39998e-07	1.22499e-07	2.5001e-09	9.02503e-07	6.24999e-06	2.24997e-08	3.02498e-07
7.00139	0.00215	0.0033	0.0022	0.0032	0.0012	0.0044	0.0027	0.0032		0.00215	0.0033	0.0022	0.0032	0.0012	0.0044	0.0027	0.0032		1	1	1	1	1	1	1		1.3225e-06	2.50005e-09	1.1025e-06	9.02503e-07	5.0625e-06	3.02502e-07	1.10251e-06
7.18092	0.0026	0.0031	0.00255	0.00305	0.0025	0.0049	0.0021	0.0028		0.0026	0.0031	0.00255	0.00305	0.0025	0.0049	0.0021	0.0028		1	1	1	1	1	1	1		2.50001e-07	2.5001e-09	2.025e-07	9.9996e-09	5.29001e-06	2.49998e-07	4.00014e-08
7.36044	0.00225	0.0024	0.002	0.00175	0.00065	0.00345	0.00135001	0.00235		0.00225	0.0024	0.002	0.00175	0.00065	0.00345	0.00135001	0.00235		1	1	1	1	1	1	1		2.24996e-08	6.25003e-08	2.49997e-07	2.56e-06	1.44e-06	8.09993e-07	1.00004e-08
7.53994	0.0029	0.0032	0.00185	0.00275	0.000599999	0.0032	0.0007	0.0017		0.0029	0.0032	0.00185	0.00275	0.000599999	0.0032	0.0007	0.0017		1	1	1	1	1	1	1		9.00009e-08	1.1025e-06	2.24997e-08	5.29001e-06	9.00009e-08	4.84e-06	1.43999e-06
7.71947	0.00245	0.0033	0.0012	0.0023	0.000950002	0.00265	0.0014	0.0015		0.00245	0.0033	0.0012	0.0023	0.000950002	0.00265	0.0014	0.0015		1	1	1	1	1	1	1		7.22499e-07	1.5625e-06	2.25008e-08	2.25e-06	3.99996e-08	1.10251e-06	9.02503e-07
7.899	0.0017	0.0033	0.00145	0.00265	0.00145	0.00425	0.0017	0.00275		0.0017	0.0033	0.00145	0.00265	0.00145	0.00425	0.0017	0.00275		1	1	1	1	1	1	1		2.55998e-06	6.25023e-08	9.02488e-07	6.25023e-08	6.50247e-06	1.6e-17	1.10249e-06
8.0785	0.00255	0.003	0.0021	0.0032	0.0018	0.0025	0.0018	0.0026		0.00255	0.003	0.0021	0.0032	0.0018	0.0025	0.0018	0.0026		1	1	1	1	1	1	1		2.025e-07	2.025e-07	4.22504e-07	5.62502e-07	2.5001e-09	5.62502e-07	2.5001e-09
8.25803	0.0038	0.00305	0.00375	0.00325	0.00285	0.00385	0.0022	0.00345		0.0038	0.00305	0.00375	0.00325	0.00285	0.00385	0.0022	0.00345		1	1	1	1	1	1	1		5.62496e-07	2.49975e-09	3.02502e-07	9.02495e-07	2.5001e-09	2.56e-06	1.22499e-07
8.43756	0.003	0.00405	0.0022	0.0031	0.0019	0.0038	0.0017	0.0021		0.003	0.00405	0.0022	0.0031	0.0019	0.0038	0.0017	0.0021		1	1	1	1	1	1	1		1.1025e-06	6.40005e-07	9.9994e-09	1.21e-06	6.39997e-07	1.69e-06	8.10002e-07
8.61706	0.00335	0.0036	0.0023	0.0024	0.0015	0.00445	0.0023	0.0025		0.00335	0.0036	0.0023	0.0024	0.0015	0.00445	0.0023	0.0025		1	1	1	1	1	1	1		6.25023e-08	1.1025e-06	9.02495e-07	3.42249e-06	1.21e-06	1.10249e-06	7.22493e-07
8.79658	0.0027	0.0029	0.0017	0.0024	0.0012	0.0033	0.002	0.00245		0.0027	0.0029	0.0017	0.0024	0.0012	0.0033	0.002	0.00245		1	1	1	1	1	1	1		4.00014e-08	9.99996e-07	8.99964e-08	2.24999e-06	3.59999e-07	4.89996e-07	6.24983e-08
8.97608	0.00365	0.0036	0.0027	0.00325	0.0012	0.00495	0.00245	0.0029		0.00365	0.0036	0.0027	0.00325	0.0012	0.00495	0.00245	0.0029		1	1	1	1	1	1	1		2.4997e-09	9.02487e-07	1.59996e-07	6.00248e-06	1.69001e-06	1.43999e-06	5.6249e-07
9.15561	0.0038	0.00365	0.00215	0.0028	0.002	0.0033	0.0009	0.0022		0.0038	0.00365	0.00215	0.0028	0.002	0.0033	0.0009	0.0022		1	1	1	1	1	1	1		2.24997e-08	2.7225e-06	9.99997e-07	3.24e-06	2.49997e-07	8.40998e-06	2.56e-06
9.33514	0.00355	0.00364999	0.00225	0.0021	0.000750001	0.0039	0.0014	0.0021		0.00355	0.00364999	0.00225	0.0021	0.000750001	0.0039	0.0014	0.0021		1	1	1	1	1	1	1		9.9988e-09	1.69e-06	2.10251e-06	7.83999e-06	1.22499e-07	4.62251e-06	2.10251e-06
9.51467	0.0043	0.0045	0.00275	0.00295	0.00135	0.00375	0.0015	0.0032		0.0043	0.0045	0.00275	0.00295	0.00135	0.00375	0.0015	0.0032		1	1	1	1	1	1	1		4.00014e-08	2.4025e-06	1.82249e-06	8.70249e-06	3.02498e-07	7.83997e-06	1.21e-06
9.69417	0.0043	0.00425	0.00255	0.00335	0.00185	0.00425	0.0023	0.00245		0.0043	0.00425	0.00255	0.00335	0.00185	0.00425	0.0023	0.00245		1	1	1	1	1	1	1		2.5001e-09	3.06251e-06	9.02503e-07	6.00252e-06	2.5001e-09	4.00002e-06	3.42251e-06
9.87369	0.00445	0.00375	0.00265	0.0024	0.00145	0.0021	0.00175	0.00255		0.00445	0.00375	0.00265	0.0024	0.00145	0.0021	0.00175	0.00255		1	1	1	1	1	1	1		4.9e-07	3.24e-06	4.2025e-06	9.00001e-06	5.52251e-06	7.29e-06	3.61001e-06
10.0532	0.00435	0.0049	0.00205	0.00295	0.000899997	0.0027	0.0014	0.0022		0.00435	0.0049	0.00205	0.00295	0.000899997	0.0027	0.0014	0.0022		1	1	1	1	1	1	1		3.02493e-07	5.29003e-06	1.96e-06	1.19025e-05	2.72252e-06	8.70251e-06	4.62253e-06
10.2327	0.0037	0.00355	0.00265	0.0022	0.000900004	0.0027	0.000950005	0.002		0.0037	0.00355	0.00265	0.0022	0.000900004	0.0027	0.000950005	0.002		1	1	1	1	1	1	1		2.25006e-08	1.1025e-06	2.25001e-06	7.83999e-06	1e-06	7.56249e-06	2.89001e-06
10.4123	0.00485	0.00525	0.0032	0.00305	0.002	0.00305	0.0017	0.0023		0.00485	0.00525	0.0032	0.00305	0.002	0.00305	0.0017	0.0023		1	1	1	1	1	1	1		1.59999e-07	2.72251e-06	3.24e-06	8.1225e-06	3.24e-06	9.92251e-06	6.50249e-06
10.5918	0.0046	0.0037	0.0033	0.0026	0.00175	0.00345	0.002	0.0035		0.0046	0.0037	0.0033	0.0026	0.00175	0.00345	0.002	0.0035		1	1	1	1	1	1	1		8.09994e-07	1.69e-06	4e-06	8.1225e-06	1.3225e-06	6.75999e-06	1.21e-06
10.7713	0.0046	0.00445	0.0028	0.0018	0.000950002	0.0033	0.00105	0.0026		0.0046	0.00445	0.0028	0.0018	0.000950002	0.0033	0.00105	0.0026		1	1	1	1	1	1	1		2.24997e-08	3.23999e-06	7.83997e-06	1.33225e-05	1.68999e-06	1.26025e-05	3.99999e-06
10.9508	0.00565	0.0041	0.0039	0.0035	0.0028	0.00465	0.0023	0.00315		0.00565	0.0041	0.0039	0.0035	0.0028	0.00465	0.0023	0.00315		1	1	1	1	1	1	1		2.40249e-06	3.06251e-06	4.6225e-06	8.1225e-06	9.99997e-07	1.12225e-05	6.25001e-06
11.1303	0.0054	0.0042	0.00395	0.0027	0.0015	0.00375	0.00215	0.003		0.0054	0.0042	0.00395	0.0027	0.0015	0.00375	0.00215	0.003		1	1	1	1	1	1	1		1.44e-06	2.10251e-06	7.29001e-06	1.521e-05	2.72252e-06	1.05625e-05	5.76e-06
11.3098	0.00565	0.00455	0.00345	0.00185	0.00140001	0.0041	0.0018	0.00210001		0.00565	0.00455	0.00345	0.00185	0.00140001	0.0041	0.0018	0.00210001		1	1	1	1	1	1	1		1.21e-06	4.84002e-06	1.444e-05	1.80625e-05	2.40251e-06	1.48225e-05	1.26025e-05
11.4894	0.0066	0.00555	0.0034	0.0032	0.00185	0.00375	0.0023	0.00235		0.0066	0.00555	0.0034	0.0032	0.00185	0.00375	0.0023	0.00235		1	1	1	1	1	1	1		1.10251e-06	1.024e-05	1.156e-05	2.25625e-05	8.12252e-06	1.849e-05	1.80625e-05
11.6689	0.00625	0.005	0.0026	0.0026	0.00175	0.00325	0.0019	0.00265		0.00625	0.005	0.0026	0.0026	0.00175	0.00325	0.0019	0.00265		1	1	1	1	1	1	1		1.5625e-06	1.33225e-05	1.33225e-05	2.025e-05	9.00002e-06	1.89225e-05	1.296e-05
11.8484	0.006	0.0057	0.00345	0.00235	0.0014	0.0022	0.00185	0.00245		0.006	0.0057	0.00345	0.00235	0.0014	0.0022	0.00185	0.00245		1	1	1	1	1	1	1		9.00009e-08	6.50249e-06	1.33225e-05	2.116e-05	1.444e-05	1.72225e-05	1.26025e-05
12.0279	0.00714999	0.0062	0.00355	0.00375	0.00175	0.0035	0.00275	0.0031		0.00714999	0.0062	0.00355	0.00375	0.00175	0.0035	0.00275	0.0031		1	1	1	1	1	1	1		9.0248e-07	1.296e-05	1.15599e-05	2.91599e-05	1.33224e-05	1.93599e-05	1.64024e-05
12.2074	0.0071	0.0059	0.00435	0.00375	0.0029	0.00455	0.002	0.00245		0.0071	0.0059	0.00435	0.00375	0.0029	0.00455	0.002	0.00245		1	1	1	1	1	1	1		1.43999e-06	7.56251e-06	1.12225e-05	1.764e-05	6.50249e-06	2.601e-05	2.16225e-05
12.3869	0.00745	0.0073	0.00395	0.0036	0.0022	0.00355	0.0022	0.0034		0.00745	0.0073	0.00395	0.0036	0.0022	0.00355	0.0022	0.0034		1	1	1	1	1	1	1		2.24996e-08	1.225e-05	1.48225e-05	2.75625e-05	1.521e-05	2.75625e-05	1.64025e-05
12.5665	0.00745	0.00545	0.003	0.00325	0.00145	0.0032	0.000949997	0.00205		0.00745	0.00545	0.003	0.00325	0.00145	0.0032	0.000949997	0.00205		1	1	1	1	1	1	1		4e-06	1.98025e-05	1.764e-05	3.6e-05	1.80625e-05	4.225e-05	2.916e-05
12.746	0.0073	0.005	0.00255	0.002	-5.0001e-05	0.0024	4.9997e-05	0.00125		0.0073	0.005	0.00255	0.002	-5.0001e-05	0.0024	4.9997e-05	0.00125		1	1	1	1	1	1	1		5.28997e-06	2.25625e-05	2.809e-05	5.40225e-05	2.40099e-05	5.25625e-05	3.66025e-05
12.9255	0.00835	0.00665	0.0038	0.00325	0.000999999	0.00275	0.00205	0.00325		0.00835	0.00665	0.0038	0.00325	0.000999999	0.00275	0.00205	0.00325		1	1	1	1	1	1	1		2.89e-06	2.07025e-05	2.601e-05	5.40225e-05	3.136e-05	3.969e-05	2.601e-05
13.105	0.0087	0.00575	0.0036	0.00335	0.0012	0.00295	0.000950001	0.0021		0.0087	0.00575	0.0036	0.00335	0.0012	0.00295	0.000950001	0.0021		1	1	1	1	1	1	1		8.70249e-06	2.601e-05	2.86225e-05	5.625e-05	3.30625e-05	6.00625e-05	4.356e-05
13.2845	0.00895	0.0061	0.0035	0.00215	0.00085	0.00325	0.00185	0.00275		0.00895	0.0061	0.0035	0.00215	0.00085	0.00325	0.00185	0.00275		1	1	1	1	1	1	1		8.1225e-06	2.97025e-05	4.624e-05	6.561e-05	3.249e-05	5.041e-05	3.84401e-05
13.4641	0.0098	0.0075	0.00335	0.00265	0.0018	0.00415	0.00155	0.0022		0.0098	0.0075	0.00335	0.00265	0.0018	0.00415	0.00155	0.0022		1	1	1	1	1	1	1		5.29001e-06	4.16026e-05	5.11225e-05	6.40001e-05	3.19225e-05	6.80626e-05	5.77601e-05
13.6436	0.0105	0.0071	0.0047	0.00375	0.0024	0.00425	0.00225	0.0029		0.0105	0.0071	0.0047	0.00375	0.0024	0.00425	0.00225	0.0029		1	1	1	1	1	1	1		1.156e-05	3.364e-05	4.55625e-05	6.561e-05	3.90625e-05	6.80625e-05	5.776e-05
13.8231	0.0099	0.0071	0.00415	0.0032	0.00175	0.00345	0.0019	0.0024		0.0099	0.0071	0.00415	0.0032	0.00175	0.00345	0.0019	0.0024		1	1	1	1	1	1	1		7.83999e-06	3.30625e-05	4.489e-05	6.64224e-05	4.16025e-05	6.4e-05	5.625e-05
14.0026	0.0116	0.00715	0.00525	0.0039	0.0028	0.0038	0.00175	0.00335		0.0116	0.00715	0.00525	0.0039	0.0028	0.0038	0.00175	0.00335		1	1	1	1	1	1	1		1.98025e-05	4.03225e-05	5.92899e-05	7.74399e-05	6.084e-05	9.70225e-05	6.80625e-05
14.1821	0.01105	0.00805	0.00445	0.0032	0.00185	0.00355	0.00165	0.00235		0.01105	0.00805	0.00445	0.0032	0.00185	0.00355	0.00165	0.00235		1	1	1	1	1	1	1		9.00002e-06	4.356e-05	6.16225e-05	8.464e-05	5.625e-05	8.83601e-05	7.569e-05
14.3616	0.01115	0.00895	0.0043	0.00335	0.0018	0.0035	0.000850003	0.00245		0.01115	0.00895	0.0043	0.00335	0.0018	0.0035	0.000850003	0.00245		1	1	1	1	1	1	1		4.84e-06	4.69225e-05	6.084e-05	8.74225e-05	5.85225e-05	0.00010609	7.569e-05
14.5412	0.0116	0.00765	0.0052	0.0033	0.0015	0.00295	0.0014	0.00205		0.0116	0.00765	0.0052	0.0033	0.0015	0.00295	0.0014	0.00205		1	1	1	1	1	1	1		1.56025e-05	4.096e-05	6.889e-05	0.00010201	7.48224e-05	0.00010404	9.12024e-05
14.7207	0.0124	0.00874999	0.00445	0.00325	0.0019	0.0031	0.0007	0.002		0.0124	0.00874999	0.00445	0.00325	0.0019	0.0031	0.0007	0.002		1	1	1	1	1	1	1		1.33225e-05	6.32024e-05	8.37225e-05	0.00011025	8.649e-05	0.00013689	0.00010816
14.9002	0.01245	0.00855	0.00445	0.0031	0.00195	0.0034	0.001	0.002		0.01245	0.00855	0.00445	0.0031	0.00195	0.0034	0.001	0.002		1	1	1	1	1	1	1		1.521e-05	6.4e-05	8.74225e-05	0.00011025	8.19024e-05	0.000131102	0.000109203
15.0797	0.0137	0.00955	0.005	0.00355	0.00145	0.00404999	0.00149999	0.00135		0.0137	0.00955	0.005	0.00355	0.00145	0.00404999	0.00149999	0.00135		1	1	1	1	1	1	1		1.72225e-05	7.569e-05	0.000103023	0.000150063	9.31226e-05	0.00014884	0.000152523
15.2593	0.01455	0.0106	0.0064	0.0039	0.00305	0.0028	0.0018	0.0031		0.01455	0.0106	0.0064	0.0039	0.00305	0.0028	0.0018	0.0031		1	1	1	1	1	1	1		1.56024e-05	6.64224e-05	0.000113422	0.00013225	0.000138062	0.000162562	0.000131102
15.4388	0.0155	0.01015	0.00495	0.0032	0.002	0.00375	0.00105	0.00270001		0.0155	0.01015	0.00495	0.0032	0.002	0.00375	0.00105	0.00270001		1	1	1	1	1	1	1		2.86225e-05	0.000111303	0.00015129	0.00018225	0.000138063	0.000208803	0.00016384
15.6183	0.0153	0.01005	0.0065	0.00405	0.00205	0.0034	0.00185	0.0036		0.0153	0.01005	0.0065	0.00405	0.00205	0.0034	0.00185	0.0036		1	1	1	1	1	1	1		2.75625e-05	7.74401e-05	0.000126563	0.000175562	0.00014161	0.000180903	0.00013689
15.7978	0.0154	0.00975	0.0045	0.0033	0.00085	0.0025	0.000900005	0.00105		0.0154	0.00975	0.0045	0.0033	0.00085	0.0025	0.000900005	0.00105		1	1	1	1	1	1	1		3.19225e-05	0.00011881	0.00014641	0.000211703	0.00016641	0.00021025	0.000205923
15.9773	0.0174	0.011	0.0067	0.00425	0.003	0.003	0.00205	0.0031		0.0174	0.011	0.0067	0.00425	0.003	0.003	0.00205	0.0031		1	1	1	1	1	1	1		4.096e-05	0.00011449	0.000172922	0.00020736	0.00020736	0.000235623	0.00020449
16.1568	0.01785	0.0109	0.00645	0.0044	0.00205	0.00325	0.00165	0.00255		0.01785	0.0109	0.00645	0.0044	0.00205	0.00325	0.00165	0.00255		1	1	1	1	1	1	1		4.83025e-05	0.00012996	0.000180902	0.00024964	0.00021316	0.00026244	0.00023409
16.3364	0.01835	0.01125	0.00615	0.00395	0.0016	0.0027	0.0017	0.0024		0.01835	0.01125	0.00615	0.00395	0.0016	0.0027	0.0017	0.0024		1	1	1	1	1	1	1		5.041e-05	0.00014884	0.00020736	0.000280562	0.000244922	0.000277222	0.000254402
16.5159	0.0198	0.0122	0.00685	0.0047	0.00245	0.00295	0.00255	0.00265		0.0198	0.0122	0.00685	0.0047	0.00245	0.00295	0.00255	0.00265		1	1	1	1	1	1	1		5.776e-05	0.000167702	0.00022801	0.000301023	0.000283923	0.000297563	0.000294123
16.6954	0.02135	0.0128	0.0076	0.00485	0.0035	0.00335	0.00175	0.00315		0.02135	0.0128	0.0076	0.00485	0.0035	0.00335	0.00175	0.00315		1	1	1	1	1	1	1		7.31026e-05	0.000189063	0.00027225	0.000318623	0.000324	0.00038416	0.00033124
16.8749	0.02275	0.0138	0.00715	0.0043	0.0028	0.00365	0.00215	0.002		0.02275	0.0138	0.00715	0.0043	0.0028	0.00365	0.00215	0.002		1	1	1	1	1	1	1		8.01025e-05	0.00024336	0.000340402	0.000398002	0.00036481	0.00042436	0.000430562
17.0544	0.02395	0.0136	0.00855	0.0057	0.00299999	0.00319999	0.00225	0.0036		0.02395	0.0136	0.00855	0.0057	0.00299999	0.00319999	0.00225	0.0036		1	1	1	1	1	1	1		0.000107122	0.00023716	0.000333062	0.000438903	0.000430563	0.00047089	0.000414122
17.2339	0.025	0.0136	0.00785	0.00395	0.00225	0.00425	0.0013	0.0023		0.025	0.0136	0.00785	0.00395	0.00225	0.00425	0.0013	0.0023		1	1	1	1	1	1	1		0.00012996	0.000294122	0.000443102	0.000517562	0.000430562	0.00056169	0.00051529
17.4135	0.02645	0.01425	0.00885	0.00485	0.00380001	0.0044	0.00195	0.00315		0.02645	0.01425	0.00885	0.00485	0.00380001	0.0044	0.00195	0.00315		1	1	1	1	1	1	1		0.00014884	0.00030976	0.00046656	0.000513022	0.000486203	0.00060025	0.00054289
17.593	0.02705	0.01455	0.0078	0.0048	0.00355	0.0036	0.0017	0.0019		0.02705	0.01455	0.0078	0.0048	0.00355	0.0036	0.0017	0.0019		1	1	1	1	1	1	1		0.00015625	0.000370563	0.000495063	0.00055225	0.000549902	0.000642623	0.000632523
17.7725	0.02965	0.01485	0.00865	0.00435	0.00305	0.0042	0.00140001	0.0027		0.02965	0.01485	0.00865	0.00435	0.00305	0.0042	0.00140001	0.0027		1	1	1	1	1	1	1		0.00021904	0.000441	0.00064009	0.00070756	0.000647703	0.000798062	0.000726303
17.952	0.0299	0.01535	0.0083	0.00515	0.00195	0.0039	0.00165	0.00245		0.0299	0.01535	0.0083	0.00515	0.00195	0.0039	0.00165	0.00245		1	1	1	1	1	1	1		0.000211703	0.00046656	0.000612563	0.000781203	0.000676	0.000798063	0.000753503
18.1316	0.0324	0.0155	0.0094	0.00585	0.00245	0.0041	0.00225	0.0025		0.0324	0.0155	0.0094	0.00585	0.00245	0.0041	0.00225	0.0025		1	1	1	1	1	1	1		0.00028561	0.000529	0.000704902	0.000897003	0.00080089	0.000909022	0.00089401
18.3111	0.03355	0.0169	0.0099	0.00555	0.0034	0.00385	0.0015	0.0024		0.03355	0.0169	0.0099	0.00555	0.0034	0.00385	0.0015	0.0024		1	1	1	1	1	1	1		0.000277222	0.000559323	0.000784	0.000909023	0.00088209	0.0010272	0.000970323
18.4906	0.035	0.0165	0.00895	0.006	0.00255	0.00405	0.0022	0.0025		0.035	0.0165	0.00895	0.006	0.00255	0.00405	0.0022	0.0025		1	1	1	1	1	1	1		0.00034225	0.000678603	0.000841	0.001053	0.000957902	0.00107584	0.00105625
18.6701	0.03815	0.01875	0.0104	0.0065	0.0034	0.00405	0.00165	0.0026		0.03815	0.01875	0.0104	0.0065	0.0034	0.00405	0.00165	0.0026		1	1	1	1	1	1	1		0.00037636	0.000770063	0.00100172	0.00120756	0.00116281	0.00133225	0.0012638
18.8496	0.0391	0.0185	0.01135	0.00665	0.0037	0.0044	0.00275	0.0029		0.0391	0.0185	0.01135	0.00665	0.0037	0.0044	0.00275	0.0029		1	1	1	1	1	1	1		0.00042436	0.000770063	0.001053	0.00125316	0.00120409	0.00132132	0.00131044
19.0291	0.04185	0.02015	0.01125	0.0061	0.00335	0.0042	0.0026	0.00265		0.04185	0.02015	0.01125	0.0061	0.00335	0.0042	0.0026	0.00265		1	1	1	1	1	1	1		0.00047089	0.00093636	0.00127806	0.00148225	0.00141752	0.00154056	0.00153664
19.2087	0.04465	0.0213	0.0119	0.00705	0.004	0.00435	0.00195	0.00275		0.04465	0.0213	0.0119	0.00705	0.004	0.00435	0.00195	0.00275		1	1	1	1	1	1	1		0.000545223	0.00107256	0.00141376	0.00165242	0.00162409	0.00182329	0.00175561
19.3882	0.0472	0.0223	0.0116	0.00665	0.00245	0.0043	0.00125	0.00185		0.0472	0.0223	0.0116	0.00665	0.00245	0.0043	0.00125	0.00185		1	1	1	1	1	1	1		0.00062001	0.00126736	0.0016443	0.00200256	0.00184041	0.0021114	0.00205662
19.5677	0.05	0.0234	0.01265	0.00755	0.0045	0.0049	0.00345	0.00285		0.05	0.0234	0.01265	0.00755	0.0045	0.0049	0.00345	0.00285		1	1	1	1	1	1	1		0.00070756	0.00139502	0.001802	0.00207025	0.00203401	0.0021669	0.00222312
19.7472	0.05265	0.02505	0.01335	0.00755	0.00445	0.0036	0.00205	0.00265		0.05265	0.02505	0.01335	0.00755	0.00445	0.0036	0.00205	0.00265		1	1	1	1	1	1	1		0.00076176	0.00154449	0.00203401	0.00232324	0.0024059	0.00256036	0.0025
19.9268	0.0558	0.02575	0.01325	0.00745	0.0047	0.0045	0.00205	0.00325		0.0558	0.02575	0.01325	0.00745	0.0047	0.0045	0.00205	0.00325		1	1	1	1	1	1	1		0.000903003	0.0018105	0.00233772	0.00261121	0.00263169	0.00288906	0.0027615
20.1063	0.05875	0.02695	0.01315	0.00745	0.00375	0.004	0.002	0.00215		0.05875	0.02695	0.01315	0.00745	0.00375	0.004	0.002	0.00215		1	1	1	1	1	1	1		0.00101124	0.00207936	0.00263169	0.003025	0.00299756	0.00322056	0.00320356
20.2858	0.06235	0.02825	0.01415	0.00825	0.00565	0.00375	0.00255	0.0026		0.06235	0.02825	0.01415	0.00825	0.00565	0.00375	0.00255	0.0026		1	1	1	1	1	1	1		0.00116281	0.00232324	0.00292681	0.00321489	0.00343396	0.00357604	0.00357006
20.4653	0.06625	0.03	0.0151	0.00825	0.00465	0.00425	0.00234999	0.00245		0.06625	0.03	0.0151	0.00825	0.00465	0.00425	0.00234999	0.00245		1	1	1	1	1	1	1		0.00131406	0.00261632	0.003364	0.00379456	0.003844	0.00408321	0.00407044
20.6448	0.07015	0.03115	0.01495	0.00845	0.0043	0.0044	0.0021	0.00265		0.07015	0.03115	0.01495	0.00845	0.0043	0.0044	0.0021	0.00265		1	1	1	1	1	1	1		0.001521	0.00304704	0.00380689	0.00433622	0.00432306	0.0046308	0.00455625
20.8243	0.07505	0.0334	0.0168	0.0101	0.0056	0.0059	0.0024	0.00375		0.07505	0.0334	0.0168	0.0101	0.0056	0.0059	0.0024	0.00375		1	1	1	1	1	1	1		0.00173472	0.00339306	0.0042185	0.0048233	0.00478172	0.00527802	0.00508369
21.0039	0.0785	0.0352	0.01655	0.00965	0.00525	0.0052	0.0024	0.00305		0.0785	0.0352	0.01655	0.00965	0.00525	0.0052	0.0024	0.00305		1	1	1	1	1	1	1		0.00187489	0.0038378	0.00474032	0.00536556	0.00537289	0.00579121	0.0056927
21.1834	0.084	0.0378	0.0178	0.01065	0.00655	0.005	0.003	0.0036		0.084	0.0378	0.0178	0.01065	0.00655	0.005	0.003	0.0036		1	1	1	1	1	1	1		0.00213444	0.00438244	0.00538022	0.0059985	0.006241	0.006561	0.00646416
21.3629	0.08965	0.0402	0.0196	0.0114	0.0071	0.00745	0.0046	0.0048		0.08965	0.0402	0.0196	0.0114	0.0071	0.00745	0.0046	0.0048		1	1	1	1	1	1	1		0.0024453	0.004907	0.00612306	0.0068145	0.00675684	0.0072335	0.00719952
21.5424	0.0945	0.041	0.0191	0.01035	0.0056	0.0047	0.00189999	0.00285		0.0945	0.041	0.0191	0.01035	0.0056	0.0047	0.00189999	0.00285		1	1	1	1	1	1	1		0.00286225	0.00568516	0.00708122	0.00790321	0.00806404	0.00857476	0.00839972
21.7219	0.10065	0.04405	0.02065	0.01125	0.0067	0.00605	0.00275	0.004		0.10065	0.04405	0.02065	0.01125	0.0067	0.00605	0.00275	0.004		1	1	1	1	1	1	1		0.00320356	0.0064	0.00799236	0.0088266	0.00894916	0.00958441	0.00934122
21.9014	0.1064	0.04605	0.0215	0.01015	0.0059	0.00485	0.00205	0.0031		0.1064	0.04605	0.0215	0.01015	0.0059	0.00485	0.00205	0.0031		1	1	1	1	1	1	1		0.00364212	0.00720801	0.00926406	0.0101003	0.0103124	0.0108889	0.0106709
22.081	0.11265	0.0495	0.0235	0.01135	0.00565	0.006	0.00245	0.0028		0.11265	0.0495	0.0235	0.01135	0.00565	0.006	0.00245	0.0028		1	1	1	1	1	1	1		0.00398792	0.00794772	0.0102617	0.011449	0.0113742	0.012144	0.012067
22.2605	0.1203	0.0526	0.02545	0.0111	0.00595	0.0062	0.00255	0.00255001		0.1203	0.0526	0.02545	0.0111	0.00595	0.0062	0.00255	0.00255001		1	1	1	1	1	1	1		0.00458329	0.00899652	0.0119246	0.0130759	0.0130188	0.0138651	0.0138651
22.44	0.1266	0.05595	0.02575	0.01195	0.00655	0.00645	0.00225	0.00275		0.1266	0.05595	0.02575	0.01195	0.00655	0.00645	0.00225	0.00275		1	1	1	1	1	1	1		0.00499142	0.0101707	0.0131446	0.014412	0.014436	0.0154629	0.0153388
22.6195	0.13335	0.05895	0.0271	0.01365	0.00855	0.00645	0.0042	0.00425		0.13335	0.05895	0.0271	0.01365	0.00855	0.00645	0.0042	0.00425		1	1	1	1	1	1	1		0.00553536	0.0112891	0.0143281	0.015575	0.0161036	0.0166797	0.0166668
22.799	0.14145	0.0628	0.0283	0.0141	0.0071	0.0067	0.00255	0.00365		0.14145	0.0628	0.0283	0.0141	0.0071	0.0067	0.00255	0.00365		1	1	1	1	1	1	1		0.00618582	0.0128029	0.016218	0.0180499	0.0181576	0.0192932	0.0189888
22.9785	0.14925	0.0662	0.0294	0.01405	0.00695	0.00635	0.0027	0.00355		0.14925	0.0662	0.0294	0.01405	0.00695	0.00635	0.0027	0.00355		1	1	1	1	1	1	1		0.0068973	0.014364	0.018279	0.0202493	0.0204204	0.0214769	0.0212285
23.1581	0.15905	0.0707	0.03095	0.01575	0.00925	0.0074	0.0041	0.004		0.15905	0.0707	0.03095	0.01575	0.00925	0.0074	0.0041	0.004		1	1	1	1	1	1	1		0.00780572	0.0164096	0.0205349	0.02244	0.0229977	0.0240095	0.0240405
23.3376	0.16855	0.0742	0.03205	0.0145	0.00735	0.0054	0.00225	0.002		0.16855	0.0742	0.03205	0.0145	0.00735	0.0054	0.00225	0.002		1	1	1	1	1	1	1		0.00890192	0.0186322	0.0237314	0.0259854	0.0266179	0.0276557	0.0277389
23.5171	0.17595	0.07815	0.0343	0.015	0.00855	0.00665	0.003	0.0037		0.17595	0.07815	0.0343	0.015	0.00855	0.00665	0.003	0.0037		1	1	1	1	1	1	1		0.00956484	0.0200647	0.0259049	0.0280228	0.0286625	0.0299117	0.0296701
23.6966	0.18485	0.0839	0.03695	0.0166	0.00875	0.00795	0.0037	0.00475		0.18485	0.0839	0.03695	0.0166	0.00875	0.00795	0.0037	0.00475		1	1	1	1	1	1	1		0.0101909	0.0218744	0.0283081	0.0310112	0.0312936	0.0328153	0.032436
23.8761	0.19175	0.089	0.0394	0.0174	0.0095	0.00855	0.00415	0.0039		0.19175	0.089	0.0394	0.0174	0.0095	0.00855	0.00415	0.0039		1	1	1	1	1	1	1		0.0105576	0.0232105	0.0303979	0.0332151	0.0335622	0.0351938	0.0352876
24.0556	0.2001	0.09485	0.0414	0.0175	0.0104	0.00785	0.0049	0.00395		0.2001	0.09485	0.0414	0.0175	0.0104	0.00785	0.0049	0.00395		1	1	1	1	1	1	1		0.0110776	0.0251857	0.0333428	0.0359861	0.0369601	0.038103	0.0384748
24.2352	0.2035	0.1008	0.04355	0.0183	0.01005	0.00765	0.0036	0.0037		0.2035	0.1008	0.04355	0.0183	0.01005	0.00765	0.0036	0.0037		1	1	1	1	1	1	1		0.0105473	0.025584	0.034299	0.0374229	0.0383572	0.03996	0.03992
24.4147	0.2092	0.107	0.0464	0.01995	0.01025	0.0085	0.0049	0.00485		0.2092	0.107	0.0464	0.01995	0.01025	0.0085	0.0049	0.00485		1	1	1	1	1	1	1		0.0104448	0.0265038	0.0358156	0.0395811	0.0402805	0.0417385	0.0417589
24.5942	0.2149	0.11305	0.0492	0.0217	0.01155	0.00785	0.0041	0.0046		0.2149	0.11305	0.0492	0.0217	0.01155	0.00785	0.0041	0.0046		1	1	1	1	1	1	1		0.0103734	0.0274565	0.0373262	0.0413512	0.0428697	0.0444366	0.0442261
24.7737	0.222	0.12015	0.052	0.02255	0.01215	0.00800001	0.0037	0.0039		0.222	0.12015	0.052	0.02255	0.01215	0.00800001	0.0037	0.0039		1	1	1	1	1	1	1		0.0103734	0.0289	0.0397803	0.044037	0.045796	0.0476549	0.0475676
24.9532	0.2295	0.12715	0.0562	0.0237	0.01295	0.0099	0.0054	0.0053		0.2295	0.12715	0.0562	0.0237	0.01295	0.0099	0.0054	0.0053		1	1	1	1	1	1	1		0.0104755	0.0300329	0.0423536	0.0468939	0.0482242	0.0502208	0.0502656
25.1327	0.2364	0.13395	0.05915	0.0249	0.01175	0.0086	0.00385	0.00365		0.2364	0.13395	0.05915	0.0249	0.01175	0.0086	0.00385	0.00365		1	1	1	1	1	1	1		0.010496	0.0314176	0.0447323	0.0504676	0.0518928	0.0540795	0.0541726
25.3123	0.2435	0.1422	0.06305	0.0262	0.013	0.01	0.00475	0.00465		0.2435	0.1422	0.06305	0.0262	0.013	0.01	0.00475	0.00465		1	1	1	1	1	1	1		0.0102617	0.0325622	0.0472193	0.0531303	0.0545222	0.0570016	0.0570493
25.4918	0.25135	0.151	0.0667	0.0268	0.01405	0.00965	0.0058	0.00545		0.25135	0.151	0.0667	0.0268	0.01405	0.00965	0.0058	0.00545		1	1	1	1	1	1	1		0.0100701	0.0340956	0.0504227	0.0563113	0.0584189	0.0602948	0.0604668
25.6713	0.2604	0.1591	0.0708	0.0286	0.01415	0.0108	0.00525	0.00475		0.2604	0.1591	0.0708	0.0286	0.01415	0.0108	0.00525	0.00475		1	1	1	1	1	1	1		0.0102617	0.0359482	0.0537312	0.0606391	0.0623002	0.0651015	0.0653569
25.8508	0.26785	0.16725	0.0747	0.0296	0.0145	0.0096	0.00525	0.0043		0.26785	0.16725	0.0747	0.0296	0.0145	0.0096	0.00525	0.0043		1	1	1	1	1	1	1		0.0101204	0.0373069	0.0567631	0.0641862	0.0666931	0.0689588	0.0694586
26.0304	0.277	0.17975	0.0793	0.031	0.01545	0.01085	0.0044	0.0043		0.277	0.17975	0.0793	0.031	0.01545	0.01085	0.0044	0.0043		1	1	1	1	1	1	1		0.00945756	0.0390853	0.060516	0.0684084	0.0708358	0.0743108	0.0743653
26.2099	0.2827	0.19235	0.08425	0.0331	0.0159	0.0102	0.0056	0.00445		0.2827	0.19235	0.08425	0.0331	0.0159	0.0102	0.0056	0.00445		1	1	1	1	1	1	1		0.00816312	0.0393824	0.0623002	0.0711822	0.0742562	0.0767844	0.0774231
26.3894	0.29225	0.1948	0.0902	0.03585	0.01795	0.01215	0.0054	0.0052		0.29225	0.1948	0.0902	0.03585	0.01795	0.01215	0.0054	0.0052		1	1	1	1	1	1	1		0.0094965	0.0408242	0.065741	0.0752405	0.078456	0.0822829	0.0823977
26.5689	0.2974	0.20065	0.0953	0.0383	0.02045	0.01225	0.0072	0.00625		0.2974	0.20065	0.0953	0.0383	0.02045	0.01225	0.0072	0.00625		1	1	1	1	1	1	1		0.00936057	0.0408444	0.0671328	0.0767013	0.0813105	0.084216	0.0847683
26.7484	0.3038	0.20555	0.10125	0.04075	0.02055	0.01305	0.00725	0.00595		0.3038	0.20555	0.10125	0.04075	0.02055	0.01305	0.00725	0.00595		1	1	1	1	1	1	1		0.00965306	0.0410265	0.0691953	0.0802306	0.0845356	0.0879419	0.0887146
26.9279	0.31205	0.2129	0.10745	0.0428	0.0217	0.01255	0.00745	0.00595		0.31205	0.2129	0.10745	0.0428	0.0217	0.01255	0.00745	0.00595		1	1	1	1	1	1	1		0.00983072	0.0418612	0.0724956	0.0843031	0.0897003	0.0927812	0.0936972
27.1075	0.31355	0.21635	0.11315	0.0446	0.02275	0.01205	0.0058	0.0054		0.31355	0.21635	0.11315	0.0446	0.02275	0.01205	0.0058	0.0054		1	1	1	1	1	1	1		0.00944784	0.0401602	0.0723341	0.0845646	0.0909023	0.0947101	0.0949564
27.287	0.3164	0.22145	0.12	0.04775	0.02455	0.01375	0.0068	0.00585		0.3164	0.22145	0.12	0.04775	0.02455	0.01375	0.0068	0.00585		1	1	1	1	1	1	1		0.0090155	0.038573	0.0721728	0.0851764	0.091597	0.0958522	0.0964413
27.4665	0.3252	0.23205	0.12715	0.05135	0.02515	0.01335	0.00734999	0.00645001		0.3252	0.23205	0.12715	0.05135	0.02515	0.01335	0.00734999	0.00645001		1	1	1	1	1	1	1		0.00867692	0.0392238	0.0749938	0.09003	0.0972504	0.101029	0.101602
27.646	0.3288	0.23775	0.13355	0.0542	0.0271	0.0142	0.00665	0.00535		0.3288	0.23775	0.13355	0.0542	0.0271	0.0142	0.00665	0.00535		1	1	1	1	1	1	1		0.0082901	0.0381226	0.0754052	0.0910229	0.0989732	0.103781	0.10462
27.8256	0.33345	0.2457	0.1411	0.05785	0.02875	0.01485	0.00795	0.00675		0.33345	0.2457	0.1411	0.05785	0.02875	0.01485	0.00795	0.00675		1	1	1	1	1	1	1		0.00770006	0.0369985	0.0759554	0.0928421	0.101506	0.10595	0.106733
28.0051	0.33665	0.2515	0.1496	0.0611	0.02935	0.0155	0.00775	0.00725		0.33665	0.2515	0.1496	0.0611	0.02935	0.0155	0.00775	0.00725		1	1	1	1	1	1	1		0.00725052	0.0349877	0.0759278	0.0944333	0.103137	0.108175	0.108504
28.1846	0.34035	0.2588	0.15935	0.06525	0.03155	0.01685	0.0089	0.00725		0.34035	0.2588	0.15935	0.06525	0.03155	0.01685	0.0089	0.00725		1	1	1	1	1	1	1		0.0066504	0.032761	0.07568	0.0953574	0.104652	0.109859	0.110956
28.3641	0.3442	0.2671	0.1684	0.06785	0.0328	0.01645	0.0092	0.00795		0.3442	0.2671	0.1684	0.06785	0.0328	0.01645	0.0092	0.00795		1	1	1	1	1	1	1		0.00594441	0.0309056	0.0763693	0.09697	0.10742	0.112225	0.113064
28.5436	0.35165	0.2793	0.1798	0.0728	0.0352	0.01745	0.00965	0.0071		0.35165	0.2793	0.1798	0.0728	0.0352	0.01745	0.00965	0.0071		1	1	1	1	1	1	1		0.00523452	0.0295324	0.0777573	0.100141	0.11169	0.116964	0.118715
28.7231	0.35265	0.2843	0.18765	0.0763	0.03665	0.01765	0.009	0.00775		0.35265	0.2843	0.18765	0.0763	0.03665	0.01765	0.009	0.00775		1	1	1	1	1	1	1		0.00467172	0.027225	0.0763693	0.099856	0.112225	0.118095	0.118956
28.9027	0.3588	0.2923	0.1957	0.08145	0.039	0.01755	0.00925	0.00755		0.3588	0.2923	0.1957	0.08145	0.039	0.01755	0.00925	0.00755		1	1	1	1	1	1	1		0.00442225	0.0266016	0.076923	0.102272	0.116452	0.122185	0.123377
29.0822	0.36055	0.29615	0.19845	0.08565	0.04175	0.02025	0.011	0.00845		0.36055	0.29615	0.19845	0.08565	0.04175	0.02025	0.011	0.00845		1	1	1	1	1	1	1		0.00414736	0.0262764	0.07557	0.101633	0.115804	0.122185	0.123974
29.2617	0.36525	0.3021	0.2014	0.0904	0.04455	0.0204	0.0105	0.00825		0.36525	0.3021	0.2014	0.0904	0.04455	0.0204	0.0105	0.00825		1	1	1	1	1	1	1		0.00398792	0.0268468	0.0755425	0.102848	0.118922	0.125848	0.127449
29.4412	0.36875	0.30825	0.2085	0.09585	0.04765	0.0216	0.011	0.00925		0.36875	0.30825	0.2085	0.09585	0.04765	0.0216	0.011	0.00925		1	1	1	1	1	1	1		0.00366025	0.0256801	0.0744744	0.103105	0.120513	0.127985	0.12924
29.6207	0.37225	0.31545	0.21485	0.10175	0.05085	0.0248	0.01185	0.00985		0.37225	0.31545	0.21485	0.10175	0.05085	0.0248	0.01185	0.00985		1	1	1	1	1	1	1		0.00322624	0.0247748	0.0731702	0.103298	0.120721	0.129888	0.131334
29.8002	0.378	0.3242	0.2259	0.1063	0.0534	0.0254	0.0128	0.0109		0.378	0.3242	0.2259	0.1063	0.0534	0.0254	0.0128	0.0109		1	1	1	1	1	1	1		0.00289444	0.0231344	0.0738209	0.105365	0.124327	0.133371	0.134762
29.9798	0.3774	0.324	0.2308	0.1125	0.05725	0.02605	0.01275	0.00905		0.3774	0.324	0.2308	0.1125	0.05725	0.02605	0.01275	0.00905		1	1	1	1	1	1	1		0.00285156	0.0214916	0.070172	0.102496	0.123447	0.13297	0.135682
30.1593	0.38285	0.33225	0.2401	0.1186	0.06035	0.0272	0.0124	0.0099		0.38285	0.33225	0.2401	0.1186	0.06035	0.0272	0.0124	0.0099		1	1	1	1	1	1	1		0.00256036	0.0203776	0.0698281	0.104006	0.126487	0.137233	0.139092
30.3388	0.38625	0.33505	0.24645	0.1247	0.06435	0.0298	0.01435	0.01145		0.38625	0.33505	0.24645	0.1247	0.06435	0.0298	0.01435	0.01145		1	1	1	1	1	1	1		0.00262144	0.019544	0.0684084	0.10362	0.127057	0.13831	0.140475
30.5183	0.38695	0.33865	0.2523	0.13045	0.0666	0.02945	0.01315	0.0104		0.38695	0.33865	0.2523	0.13045	0.0666	0.02945	0.01315	0.0104		1	1	1	1	1	1	1		0.00233289	0.0181306	0.0657923	0.102624	0.127806	0.139726	0.14179
30.6979	0.3908	0.34405	0.26205	0.13775	0.07105	0.03175	0.01515	0.01275		0.3908	0.34405	0.26205	0.13775	0.07105	0.03175	0.01515	0.01275		1	1	1	1	1	1	1		0.00218556	0.0165766	0.0640343	0.10224	0.128917	0.141113	0.142922
30.8774	0.3954	0.35005	0.2696	0.1454	0.07565	0.034	0.01605	0.0124		0.3954	0.35005	0.2696	0.1454	0.07565	0.034	0.01605	0.0124		1	1	1	1	1	1	1		0.00205662	0.0158256	0.0625	0.10224	0.13061	0.143906	0.146689
31.0569	0.39595	0.3533	0.2743	0.14985	0.0788	0.03415	0.01595	0.01225		0.39595	0.3533	0.2743	0.14985	0.0788	0.03415	0.01595	0.01225		1	1	1	1	1	1	1		0.00181902	0.0147987	0.0605652	0.100584	0.130899	0.1444	0.147226
31.2364	0.40075	0.35875	0.28255	0.1635	0.0844	0.03625	0.0167	0.01305		0.40075	0.35875	0.28255	0.1635	0.0844	0.03625	0.0167	0.01305		1	1	1	1	1	1	1		0.001764	0.0139712	0.0562876	0.100077	0.13286	0.147494	0.150311
31.4159	0.4068	0.36695	0.29315	0.1743	0.0896	0.0398	0.0183	0.01405		0.4068	0.36695	0.29315	0.1743	0.0896	0.0398	0.0183	0.01405		1	1	1	1	1	1	1		0.00158802	0.0129163	0.0540562	0.100616	0.134689	0.150932	0.154253
31.5955	0.40855	0.36945	0.29745	0.18305	0.09295	0.03915	0.0194	0.01475		0.40855	0.36945	0.29745	0.18305	0.09295	0.03915	0.0194	0.01475		1	1	1	1	1	1	1		0.00152881	0.0123432	0.0508502	0.0996033	0.136456	0.151438	0.155078
31.775	0.4104	0.3727	0.3025	0.19035	0.0989	0.0424	0.0196	0.0136		0.4104	0.3727	0.3025	0.19035	0.0989	0.0424	0.0196	0.0136		1	1	1	1	1	1	1		0.00142129	0.0116424	0.048422	0.0970323	0.135424	0.152725	0.15745
31.9545	0.41145	0.3762	0.3075	0.19965	0.104	0.0453	0.0209	0.0151		0.41145	0.3762	0.3075	0.19965	0.104	0.0453	0.0209	0.0151		1	1	1	1	1	1	1		0.00124256	0.0108056	0.0448592	0.0945255	0.134066	0.152529	0.157093
																										total error	0.399139	1.49544	3.08285	4.06726	4.65554	4.97151	5.02397

## Sheet: RawData
Application: Tecan i-control				Tecan i-control , 1.6.19.2
Device: infinite M1000				Serial number: 1003007210
Firmware: V_1.29_01/2009_S3F (Aug 3 2009/15.37.14)				MAI, V_1.29_01/2009_S3F (Aug 3 2009/15.37.14)
Date:	2010-11-17
Time:	1904-01-01 08:47:05
System				WSKI5385
User				WSKI5385\administrator
Plate				BD Falcon 96 Flat Bottom Transparent/Black Polyethylene Terephthalate HTS FluoroBlok [BD96ft_FluoroBlok.pdfx]
Plate-ID (Stacker)
Wait (Plate)				On	Target Temperature: 37 ∞C
Wait (Plate Temperature)				Valid Range: 36.5 - 37.5 ∞C
Shaking (Orbital) Duration:				10	s
Shaking (Orbital) Amplitude:				4	mm
List of actions in this measurement script:
Kinetic
Absorbance
Fluorescence
Incubation Time				00:10:00 (hh:mm:ss) includes 1 shaking and 0 waiting times.
				Shaking 597 sec. Amplitude:4mm, Mode: Orbital
				Remaining Wait Time
2 Labels
Kinetic Measurement
Kinetic Cycles				288
Interval Time				Minimal
Mode				Absorbance
Wavelength				600	nm
Bandwidth				5	nm
Number of Flashes				5
Settle Time				5	ms
Mode				Fluorescence Top Reading
Excitation Wavelength				488	nm
Emission Wavelength				525	nm
Excitation Bandwidth				20	nm
Emission Bandwidth				20	nm
Gain				70	Manual
Number of Flashes				50
Integration Time				20	µs
Lag Time				0	µs
Settle Time				0	ms
Z-Position (Manual)				20000	µm
Start Time:	2010-11-17 08:47:15
OD600
Cycle Nr.	Time [s]	Temp. [∞C]	A1	B1	C1	D1	E1	F1	G1	H1	A2	B2	C2	D2	E2	F2	G2	H2	A3	B3	C3	D3	E3	F3	G3	H3	A4	B4	C4	D4	E4	F4	G4	H4	A5	B5	C5	D5	E5	F5	G5	H5	A6	B6	C6	D6	E6	F6	G6
1	0	36.8	0.0887	0.0901	0.0925	0.1081	0.0808	0.0837	0.0965	0.0994	0.0953	0.0968	0.0961	0.1181	0.0832	0.0869	0.0975	0.1027	0.1034	0.1013	0.0962	0.1221	0.0828	0.0849	0.0936	0.1021	0.0998	0.0979	0.0961	0.1185	0.0818	0.0857	0.0945	0.1004	0.0987	0.098	0.0954	0.117	0.0831	0.0845	0.095	0.1027	0.0991	0.0969	0.0944	0.1152	0.0813	0.0858	0.094
2	646.9	37.4	0.087	0.0872	0.0911	0.1046	0.0815	0.0828	0.0938	0.0979	0.0912	0.0909	0.0918	0.113	0.0831	0.085	0.0941	0.1004	0.097	0.0964	0.0925	0.1162	0.0829	0.0833	0.0906	0.101	0.0933	0.0933	0.0926	0.1126	0.0824	0.0844	0.0915	0.0993	0.0934	0.0934	0.0912	0.1111	0.0843	0.0833	0.0918	0.1019	0.094	0.0924	0.091	0.1106	0.0818	0.0841	0.091
3	1293.2	36.9	0.0871	0.0874	0.0917	0.1045	0.0818	0.0829	0.0935	0.0979	0.0922	0.0923	0.0931	0.1146	0.0829	0.085	0.0938	0.1004	0.0976	0.0967	0.0931	0.1163	0.0837	0.084	0.0907	0.1015	0.0938	0.0934	0.0932	0.1122	0.0841	0.0858	0.0932	0.1012	0.0936	0.0935	0.0919	0.1113	0.0848	0.0839	0.0918	0.1026	0.0938	0.0924	0.0915	0.1102	0.0825	0.0847	0.0913
4	1939.5	36.6	0.0873	0.0873	0.0917	0.1046	0.0812	0.0823	0.093	0.0975	0.091	0.0909	0.0921	0.1124	0.0822	0.084	0.0929	0.0994	0.097	0.096	0.0929	0.1162	0.0831	0.0833	0.0901	0.1006	0.0925	0.0924	0.0924	0.1112	0.0829	0.0846	0.0914	0.0994	0.0933	0.0931	0.0916	0.1114	0.0841	0.0833	0.0912	0.1015	0.0941	0.0929	0.0921	0.1114	0.0824	0.0842	0.0904
5	2585.7	36.9	0.0865	0.0863	0.0906	0.1031	0.0805	0.0815	0.092	0.0964	0.0908	0.0905	0.0915	0.1117	0.0816	0.0829	0.0912	0.0975	0.0952	0.0939	0.0906	0.1132	0.0821	0.0821	0.0889	0.0992	0.0923	0.0919	0.0922	0.1104	0.0819	0.0834	0.0902	0.0986	0.0924	0.092	0.0904	0.1097	0.084	0.0829	0.0905	0.1012	0.0922	0.0908	0.0903	0.1086	0.0817	0.0835	0.0896
6	3232	37	0.0871	0.0869	0.0914	0.1039	0.0809	0.0816	0.092	0.0964	0.09	0.0895	0.0911	0.1098	0.0826	0.0841	0.0925	0.0991	0.096	0.0946	0.0915	0.1135	0.0834	0.0831	0.0897	0.1002	0.0927	0.0923	0.0923	0.1109	0.0828	0.084	0.0908	0.0988	0.0937	0.0929	0.0913	0.1105	0.0839	0.0827	0.0902	0.1005	0.0936	0.0919	0.0909	0.1093	0.0827	0.0843	0.0903
7	3878.3	37.1	0.0875	0.0874	0.0918	0.1043	0.0817	0.0824	0.0926	0.0975	0.0916	0.0911	0.0923	0.1108	0.0831	0.0846	0.093	0.0998	0.0974	0.096	0.0927	0.1152	0.0842	0.0842	0.0908	0.1016	0.0926	0.092	0.0923	0.1106	0.0831	0.0846	0.0916	0.0999	0.0932	0.0927	0.0912	0.1103	0.0849	0.0835	0.0914	0.1017	0.0935	0.0922	0.0915	0.1102	0.0825	0.0844	0.091
8	4524.5	36.9	0.0861	0.0857	0.0907	0.1025	0.0807	0.0816	0.0919	0.0966	0.0899	0.0896	0.091	0.1091	0.0819	0.0833	0.0915	0.0981	0.0943	0.0929	0.0902	0.1116	0.0826	0.0826	0.0893	0.1001	0.0908	0.0904	0.0911	0.1088	0.0825	0.0838	0.0903	0.0987	0.0915	0.091	0.0899	0.1081	0.0839	0.0829	0.0906	0.1013	0.0927	0.0912	0.0906	0.1085	0.0815	0.0834	0.0896
9	5170.8	36.6	0.087	0.0866	0.0913	0.1039	0.0816	0.0824	0.0926	0.0975	0.0902	0.0896	0.0909	0.1094	0.0818	0.0833	0.0917	0.0983	0.0961	0.0948	0.0916	0.1142	0.0838	0.0836	0.0899	0.1011	0.0925	0.0921	0.0921	0.1109	0.0828	0.0843	0.0909	0.0998	0.0929	0.0923	0.091	0.1101	0.0837	0.0827	0.0903	0.1011	0.0934	0.0921	0.0913	0.1103	0.0822	0.084	0.0902
10	5817.1	36.8	0.0864	0.0862	0.0916	0.1041	0.0828	0.0837	0.094	0.0994	0.0904	0.0899	0.0916	0.1095	0.0828	0.0843	0.0932	0.1001	0.097	0.096	0.0931	0.1157	0.0836	0.0835	0.0904	0.1017	0.0927	0.0922	0.0927	0.1111	0.0844	0.0859	0.093	0.1018	0.0941	0.0937	0.0925	0.112	0.0846	0.0836	0.0916	0.1024	0.0939	0.0926	0.0922	0.1114	0.0823	0.0841	0.0908
11	6463.3	36.9	0.0873	0.0871	0.0918	0.105	0.0813	0.0821	0.0928	0.0982	0.0907	0.0902	0.0918	0.1102	0.082	0.0836	0.0924	0.0992	0.0957	0.0944	0.0918	0.1143	0.0834	0.0836	0.0905	0.1022	0.0922	0.0917	0.0923	0.111	0.0839	0.0854	0.0919	0.1016	0.0925	0.0923	0.0912	0.1107	0.0843	0.0833	0.091	0.1025	0.093	0.0917	0.0909	0.1106	0.0821	0.0839	0.0903
12	7109.6	37.3	0.0875	0.087	0.0918	0.104	0.0823	0.0828	0.0931	0.0979	0.0921	0.0912	0.0925	0.1107	0.0827	0.0839	0.0926	0.099	0.0969	0.0951	0.092	0.1144	0.084	0.0838	0.0908	0.1014	0.093	0.0922	0.0926	0.1109	0.0842	0.0854	0.0924	0.101	0.0939	0.0933	0.092	0.1111	0.085	0.0843	0.0923	0.1027	0.0942	0.093	0.0916	0.1105	0.0829	0.0847	0.0909
13	7755.9	37.4	0.0869	0.0863	0.0912	0.1043	0.0822	0.0828	0.0931	0.0984	0.0912	0.0905	0.0918	0.1093	0.0825	0.0836	0.0922	0.0987	0.0959	0.0943	0.0911	0.1134	0.0836	0.0833	0.0903	0.1011	0.0933	0.0925	0.0926	0.1111	0.0831	0.0844	0.0915	0.1001	0.0931	0.0924	0.091	0.1105	0.0837	0.0828	0.0907	0.1013	0.0934	0.0922	0.0911	0.11	0.0826	0.084	0.0905
14	8402.1	37.5	0.086	0.0855	0.0901	0.102	0.0812	0.0819	0.0922	0.0972	0.0903	0.0897	0.0913	0.1092	0.0822	0.0833	0.092	0.0986	0.0956	0.0942	0.0913	0.1136	0.0833	0.083	0.09	0.101	0.0916	0.0913	0.0917	0.1096	0.0828	0.0841	0.0904	0.0994	0.0924	0.0918	0.0907	0.1101	0.0841	0.0831	0.0909	0.1016	0.0924	0.0911	0.0903	0.1089	0.0822	0.0841	0.0903
15	9048.4	37	0.0885	0.088	0.0927	0.106	0.0816	0.0824	0.0927	0.0978	0.0908	0.0904	0.0924	0.1096	0.0828	0.0843	0.0933	0.0996	0.0961	0.0949	0.0923	0.1143	0.084	0.084	0.0912	0.102	0.0926	0.0922	0.0928	0.1106	0.0828	0.084	0.0912	0.0997	0.093	0.0927	0.0921	0.1107	0.0831	0.0825	0.0908	0.1011	0.0935	0.0923	0.0921	0.1103	0.0827	0.0844	0.091
16	9694.7	36.8	0.0888	0.0881	0.0928	0.1047	0.0826	0.083	0.0927	0.0981	0.0916	0.0908	0.0924	0.1094	0.0829	0.0842	0.0927	0.0994	0.0974	0.096	0.0929	0.1152	0.085	0.0847	0.0912	0.1024	0.093	0.0924	0.0928	0.1111	0.0837	0.085	0.0915	0.1003	0.0933	0.0929	0.0913	0.1107	0.0845	0.0836	0.0917	0.1027	0.0944	0.0929	0.0919	0.1108	0.0834	0.085	0.0909
17	10340.9	36.8	0.0875	0.0872	0.0919	0.1043	0.0814	0.0821	0.0929	0.0981	0.0906	0.0901	0.092	0.1093	0.0823	0.0837	0.0925	0.0989	0.0956	0.0943	0.0922	0.1138	0.0833	0.0831	0.0904	0.1013	0.0922	0.0918	0.0927	0.1106	0.0836	0.0851	0.0924	0.1009	0.0932	0.0926	0.0918	0.1105	0.0836	0.0825	0.0908	0.1012	0.0934	0.092	0.0916	0.1102	0.0825	0.0842	0.0907
18	10987.2	36.9	0.0873	0.0868	0.0916	0.1034	0.0826	0.0832	0.093	0.0988	0.0923	0.0914	0.0926	0.1099	0.083	0.0844	0.093	0.1001	0.0978	0.0961	0.0927	0.1153	0.084	0.0837	0.0906	0.1022	0.0935	0.093	0.0932	0.1116	0.0836	0.0848	0.0916	0.1006	0.0937	0.0932	0.0919	0.1112	0.0845	0.0832	0.091	0.1018	0.0945	0.0933	0.0922	0.1115	0.0829	0.0846	0.0909
19	11633.5	36.8	0.0867	0.0863	0.0909	0.1028	0.0808	0.0816	0.0917	0.0973	0.0909	0.0905	0.092	0.1094	0.082	0.0831	0.0917	0.0982	0.0953	0.0941	0.0913	0.1132	0.0829	0.0829	0.0896	0.101	0.0907	0.0904	0.0913	0.1089	0.0825	0.084	0.0908	0.1	0.0917	0.0916	0.0907	0.1096	0.0842	0.0834	0.0912	0.1023	0.0926	0.0914	0.0906	0.1094	0.0824	0.0844	0.0905
20	12279.7	37.2	0.0876	0.0872	0.0917	0.104	0.0812	0.0819	0.0924	0.0976	0.0909	0.0904	0.0922	0.1094	0.082	0.0834	0.0919	0.0985	0.0961	0.0948	0.092	0.1142	0.0828	0.0828	0.0901	0.1012	0.0923	0.0916	0.0925	0.1103	0.0828	0.0841	0.0913	0.1002	0.0919	0.0915	0.0905	0.1092	0.0832	0.0823	0.0902	0.1008	0.093	0.0919	0.0915	0.1097	0.0825	0.0843	0.091
21	12926	37.4	0.0876	0.087	0.0915	0.1034	0.0816	0.082	0.0923	0.0976	0.0912	0.0903	0.0919	0.1082	0.0826	0.0836	0.0925	0.099	0.096	0.0945	0.0915	0.1135	0.0836	0.0832	0.0901	0.1011	0.0922	0.0914	0.0924	0.1097	0.0829	0.0843	0.0913	0.1	0.0923	0.0916	0.0904	0.1089	0.0845	0.0834	0.0913	0.1021	0.0928	0.0917	0.0908	0.1091	0.0823	0.0838	0.0898
22	13572.3	37.3	0.0875	0.0868	0.0917	0.1033	0.0813	0.082	0.0921	0.0981	0.0913	0.0905	0.0919	0.1095	0.0829	0.0841	0.0933	0.1	0.0966	0.0953	0.0922	0.115	0.0836	0.0833	0.0906	0.1017	0.0923	0.0915	0.0923	0.1102	0.0829	0.0841	0.0914	0.1002	0.0925	0.0921	0.091	0.1102	0.0829	0.082	0.0903	0.101	0.093	0.0917	0.091	0.1098	0.0833	0.085	0.0912
23	14218.5	37.4	0.0864	0.0861	0.0912	0.103	0.0812	0.0822	0.0923	0.0983	0.0907	0.09	0.0918	0.1088	0.0819	0.0837	0.0923	0.0993	0.0955	0.0943	0.0915	0.1139	0.0831	0.0833	0.0904	0.1025	0.0914	0.091	0.092	0.1097	0.0818	0.0834	0.0903	0.0997	0.0915	0.0914	0.0905	0.1092	0.0833	0.0825	0.0908	0.1022	0.0926	0.0918	0.0914	0.1098	0.0824	0.0845	0.0909
24	14864.8	37.2	0.0869	0.0864	0.0913	0.1032	0.0817	0.0822	0.0923	0.0982	0.0917	0.091	0.0925	0.1097	0.0832	0.0846	0.0936	0.1004	0.0961	0.0948	0.092	0.1139	0.0836	0.0835	0.0907	0.1023	0.0915	0.0909	0.0916	0.1098	0.0834	0.0848	0.0918	0.1015	0.092	0.0917	0.0907	0.1097	0.0844	0.0834	0.0913	0.1027	0.0929	0.0917	0.0909	0.1098	0.0836	0.0853	0.0914
25	15511.1	37.2	0.0877	0.0872	0.0917	0.1038	0.0821	0.0828	0.0926	0.0983	0.0914	0.0904	0.0919	0.1087	0.0822	0.0833	0.0921	0.0986	0.0958	0.0943	0.0914	0.1131	0.0839	0.0836	0.0903	0.1019	0.0923	0.0915	0.0921	0.11	0.0829	0.0843	0.0907	0.0998	0.0924	0.092	0.0909	0.1093	0.0841	0.0831	0.0909	0.102	0.0928	0.0915	0.0906	0.1093	0.0826	0.0844	0.0904
26	16157.3	36.7	0.087	0.0866	0.0918	0.1031	0.0815	0.0823	0.0921	0.0985	0.0919	0.0911	0.0924	0.1097	0.0832	0.0846	0.0933	0.1005	0.0965	0.0951	0.0919	0.1143	0.0837	0.0836	0.0908	0.1024	0.0918	0.0913	0.0922	0.1098	0.0829	0.0845	0.0913	0.1005	0.0929	0.0927	0.0917	0.1104	0.084	0.083	0.091	0.1021	0.0922	0.0911	0.0905	0.1091	0.0821	0.0841	0.0903
27	16803.6	36.9	0.0883	0.0877	0.0925	0.1044	0.0825	0.0834	0.0937	0.0995	0.092	0.0914	0.0932	0.1099	0.0829	0.0843	0.0934	0.1001	0.0959	0.0948	0.0921	0.1138	0.0839	0.0839	0.0909	0.1023	0.0927	0.0924	0.0934	0.1111	0.0833	0.0847	0.0919	0.1011	0.0924	0.0922	0.0913	0.11	0.0836	0.0829	0.091	0.1021	0.0926	0.0917	0.0914	0.1097	0.0834	0.0854	0.0917
28	17449.8	37.4	0.0877	0.0874	0.0915	0.1044	0.0822	0.0829	0.093	0.0991	0.0911	0.0902	0.0921	0.1087	0.0828	0.0845	0.0933	0.0998	0.0957	0.0944	0.0915	0.1135	0.0838	0.0836	0.0904	0.1021	0.0914	0.0909	0.0919	0.1096	0.0822	0.0836	0.0905	0.0998	0.0914	0.0913	0.0906	0.1091	0.0845	0.0834	0.0913	0.1023	0.0925	0.0916	0.0909	0.1097	0.082	0.0838	0.0901
29	18096.1	37.4	0.0879	0.0875	0.0922	0.1045	0.082	0.0825	0.0922	0.0986	0.0923	0.0913	0.0932	0.1105	0.0829	0.0847	0.0933	0.1002	0.0965	0.0951	0.0923	0.1147	0.0837	0.0836	0.0907	0.1025	0.0918	0.0915	0.0925	0.1107	0.0841	0.0854	0.0922	0.1023	0.0925	0.0924	0.0917	0.1106	0.0853	0.0843	0.0922	0.1042	0.0928	0.0919	0.0914	0.1103	0.0829	0.0849	0.0913
30	18742.4	37.2	0.0859	0.0854	0.0903	0.1018	0.0816	0.0823	0.0924	0.0986	0.0911	0.0906	0.0926	0.11	0.0823	0.0836	0.0927	0.0995	0.0955	0.0944	0.0917	0.1142	0.0836	0.0835	0.0906	0.1023	0.0909	0.0907	0.0914	0.1091	0.0824	0.0838	0.0907	0.1003	0.0918	0.0915	0.0908	0.1096	0.0837	0.0828	0.091	0.1023	0.0918	0.0907	0.0902	0.1087	0.0822	0.0843	0.0905
31	19388.6	37	0.0877	0.0871	0.0917	0.1035	0.0819	0.0825	0.0924	0.0986	0.0917	0.0907	0.0923	0.1095	0.0824	0.0836	0.0926	0.099	0.0961	0.0949	0.092	0.1143	0.0835	0.0831	0.09	0.1013	0.0917	0.0916	0.092	0.1098	0.0831	0.0844	0.091	0.1002	0.0923	0.0921	0.0912	0.1095	0.0836	0.0826	0.0905	0.1017	0.0926	0.0914	0.0907	0.109	0.0815	0.0833	0.0895
32	20034.9	37	0.0874	0.0868	0.0914	0.1036	0.082	0.0825	0.0926	0.0988	0.092	0.091	0.0927	0.11	0.0833	0.0849	0.0942	0.101	0.0966	0.0953	0.0923	0.115	0.0831	0.083	0.0901	0.1016	0.0921	0.0919	0.0922	0.1105	0.0833	0.0847	0.0912	0.1009	0.0922	0.0918	0.091	0.1096	0.0841	0.0829	0.0905	0.1021	0.0927	0.0917	0.091	0.1099	0.0826	0.0845	0.0904
33	20681.2	36.9	0.0884	0.0873	0.0921	0.104	0.0825	0.083	0.0926	0.0993	0.0923	0.0911	0.0925	0.11	0.0838	0.0848	0.0937	0.1011	0.0968	0.0952	0.0921	0.1147	0.0848	0.0846	0.0915	0.104	0.0922	0.092	0.0925	0.1104	0.0835	0.085	0.0917	0.1017	0.0927	0.0923	0.0911	0.1098	0.085	0.0836	0.0916	0.1035	0.0934	0.0922	0.0911	0.1102	0.0825	0.0844	0.0904
34	21327.5	36.9	0.088	0.0868	0.0914	0.1041	0.0821	0.0828	0.0926	0.0987	0.0928	0.092	0.0937	0.1114	0.0835	0.0851	0.0937	0.1005	0.0971	0.0959	0.0928	0.1157	0.0838	0.0837	0.0909	0.1028	0.092	0.0922	0.0927	0.1108	0.0832	0.0847	0.0915	0.1011	0.0926	0.0923	0.0913	0.11	0.0836	0.0828	0.091	0.1025	0.0932	0.0921	0.0915	0.1102	0.0821	0.0841	0.0902
35	21973.7	37.2	0.0884	0.0875	0.0927	0.1048	0.0821	0.0827	0.0924	0.0988	0.0931	0.0923	0.0938	0.1115	0.0833	0.0844	0.0932	0.1	0.0972	0.0961	0.0933	0.116	0.0846	0.0847	0.0915	0.1037	0.0933	0.0932	0.0939	0.1124	0.0829	0.0843	0.091	0.1007	0.0926	0.0924	0.0912	0.11	0.0848	0.0838	0.0918	0.1031	0.093	0.0923	0.0916	0.1106	0.0832	0.0852	0.0914
36	22620	37.5	0.0877	0.087	0.0919	0.1044	0.0814	0.0821	0.092	0.0985	0.092	0.0912	0.0929	0.1102	0.0827	0.0841	0.093	0.1001	0.0962	0.0953	0.0927	0.1152	0.0836	0.0834	0.0904	0.1023	0.0923	0.0921	0.0927	0.1104	0.0825	0.0841	0.091	0.1009	0.0911	0.0911	0.0904	0.109	0.0843	0.0832	0.0912	0.1028	0.0923	0.0915	0.0909	0.1097	0.0827	0.0848	0.0908
37	23266.3	37	0.0875	0.0863	0.0905	0.1032	0.0823	0.083	0.093	0.0997	0.0926	0.0919	0.0931	0.1106	0.083	0.0844	0.0933	0.1004	0.0968	0.0957	0.0925	0.1152	0.0841	0.084	0.091	0.1033	0.0925	0.0922	0.092	0.1104	0.0835	0.0849	0.0916	0.1017	0.0922	0.0917	0.0904	0.1094	0.0835	0.0828	0.0907	0.1023	0.0925	0.0915	0.0908	0.109	0.0826	0.0844	0.0902
38	23912.5	36.8	0.0882	0.0873	0.0916	0.1045	0.0823	0.0828	0.0925	0.099	0.0925	0.0915	0.0928	0.11	0.0835	0.085	0.0935	0.1006	0.0962	0.0951	0.092	0.1146	0.0841	0.0839	0.091	0.103	0.0927	0.0926	0.0927	0.1111	0.0833	0.0847	0.0912	0.1014	0.0925	0.0921	0.0909	0.11	0.0836	0.0827	0.0906	0.1022	0.0929	0.0919	0.0911	0.1102	0.0821	0.0842	0.0903
39	24558.8	36.8	0.0872	0.0862	0.091	0.1037	0.0823	0.0829	0.0925	0.0994	0.0924	0.0916	0.093	0.1104	0.0833	0.0846	0.0932	0.1004	0.0964	0.0953	0.0923	0.1151	0.0837	0.0837	0.0905	0.1033	0.0924	0.0924	0.0927	0.1114	0.0832	0.085	0.0913	0.1017	0.0926	0.0924	0.0912	0.1103	0.0834	0.0826	0.0904	0.1021	0.0929	0.092	0.0913	0.1102	0.0824	0.0844	0.0901
40	25205	37.2	0.0876	0.0866	0.0916	0.1038	0.082	0.0826	0.0921	0.0986	0.0927	0.0919	0.0935	0.111	0.0834	0.0849	0.0934	0.1006	0.0961	0.095	0.0921	0.1143	0.0841	0.0841	0.0911	0.1031	0.092	0.0921	0.0927	0.1111	0.0829	0.0844	0.0911	0.1012	0.0919	0.0917	0.0907	0.1095	0.0841	0.0833	0.0913	0.103	0.0927	0.0917	0.0909	0.1099	0.0818	0.0839	0.0901
41	25851.3	37.4	0.0878	0.0867	0.0919	0.1033	0.0828	0.0832	0.0925	0.0991	0.0941	0.0925	0.0942	0.1121	0.0848	0.0861	0.0942	0.1012	0.0986	0.0974	0.0936	0.1166	0.0849	0.0845	0.0912	0.1032	0.0939	0.0939	0.0938	0.1122	0.0844	0.0857	0.0925	0.1017	0.094	0.0936	0.0919	0.1107	0.085	0.084	0.0916	0.103	0.0936	0.0927	0.0919	0.1104	0.0839	0.0859	0.0917
42	26497.6	37.5	0.0881	0.0872	0.0919	0.1046	0.0827	0.0833	0.0927	0.0997	0.0933	0.0923	0.0936	0.111	0.0843	0.0859	0.0943	0.1016	0.0971	0.0959	0.0926	0.1151	0.0843	0.0842	0.0908	0.1029	0.0923	0.0922	0.0925	0.1106	0.0837	0.0854	0.0919	0.1016	0.0929	0.093	0.0914	0.1107	0.0838	0.083	0.0909	0.1021	0.0934	0.0926	0.0917	0.1103	0.0826	0.0845	0.0905
43	27143.8	37	0.0884	0.0878	0.0929	0.1054	0.0826	0.0833	0.0929	0.0997	0.0936	0.0927	0.0941	0.1128	0.0844	0.0865	0.0948	0.1023	0.0975	0.0963	0.0929	0.1159	0.0848	0.0848	0.0915	0.1039	0.0927	0.0928	0.0928	0.1113	0.0834	0.0851	0.0915	0.1016	0.0919	0.0919	0.091	0.1095	0.0846	0.084	0.0919	0.1033	0.0935	0.0929	0.0919	0.1106	0.0823	0.0843	0.0905
44	27790.1	36.8	0.088	0.0871	0.0921	0.1046	0.0824	0.0832	0.0928	0.0999	0.0932	0.0923	0.0937	0.1113	0.0844	0.0859	0.0946	0.1021	0.0962	0.0954	0.0922	0.1149	0.0846	0.0845	0.0917	0.1043	0.0921	0.0924	0.0927	0.1113	0.0827	0.0842	0.0912	0.1013	0.0924	0.0925	0.0914	0.1105	0.0841	0.0831	0.091	0.1028	0.0922	0.0916	0.091	0.11	0.0826	0.0845	0.0906
45	28436.4	37	0.0893	0.0881	0.0927	0.1058	0.0833	0.0837	0.0931	0.1001	0.0942	0.0929	0.0943	0.1121	0.0844	0.0855	0.0938	0.1013	0.0979	0.0966	0.0934	0.1158	0.0853	0.0851	0.0917	0.1047	0.0932	0.0931	0.0936	0.1114	0.0838	0.085	0.0914	0.1017	0.0931	0.0928	0.0915	0.1103	0.0849	0.0839	0.0916	0.1038	0.0934	0.0926	0.0916	0.1106	0.0839	0.0855	0.0912
46	29082.6	37.3	0.088	0.087	0.0917	0.1048	0.0826	0.0832	0.0931	0.1	0.0943	0.0928	0.0939	0.1115	0.0846	0.0861	0.0947	0.1021	0.0965	0.0954	0.0923	0.1143	0.0845	0.0843	0.0914	0.1041	0.0919	0.0916	0.0926	0.1099	0.084	0.0854	0.0919	0.102	0.0921	0.0919	0.0911	0.1096	0.0849	0.084	0.092	0.1042	0.0935	0.0927	0.0917	0.1107	0.0834	0.0853	0.0913
47	29728.9	37.5	0.0876	0.0868	0.0916	0.1052	0.0817	0.0821	0.0911	0.0981	0.0941	0.0928	0.0937	0.1114	0.0848	0.0862	0.0944	0.1016	0.0967	0.0955	0.0925	0.115	0.0836	0.0835	0.0902	0.1023	0.0923	0.0922	0.0923	0.1106	0.0838	0.0855	0.092	0.1022	0.0922	0.092	0.0908	0.1094	0.084	0.0832	0.091	0.103	0.0921	0.0917	0.0909	0.1094	0.0828	0.085	0.0909
48	30375.2	37.2	0.0877	0.0868	0.0914	0.1054	0.082	0.0825	0.0918	0.0988	0.094	0.093	0.094	0.1117	0.0843	0.0858	0.0945	0.1013	0.0975	0.0963	0.0929	0.1155	0.0847	0.0848	0.0917	0.1042	0.0927	0.0924	0.0926	0.1107	0.083	0.0845	0.0911	0.1012	0.0925	0.0924	0.0912	0.1098	0.0843	0.0833	0.091	0.1027	0.0928	0.0922	0.0912	0.1098	0.0826	0.0847	0.0907
49	31021.4	36.9	0.0876	0.0867	0.0916	0.1053	0.0818	0.0827	0.0922	0.0992	0.0949	0.0935	0.0949	0.1125	0.0845	0.0861	0.0947	0.1018	0.0977	0.0968	0.0935	0.1163	0.0846	0.0847	0.0913	0.1036	0.0919	0.0919	0.0929	0.1107	0.0833	0.0848	0.0916	0.1017	0.0929	0.093	0.0919	0.1108	0.0833	0.0826	0.0904	0.1025	0.0925	0.0921	0.0913	0.1099	0.0824	0.0844	0.0906
50	31667.7	36.8	0.089	0.0879	0.0928	0.1054	0.0826	0.0833	0.0926	0.0999	0.0947	0.0935	0.0948	0.1126	0.0848	0.0865	0.0946	0.102	0.0977	0.0968	0.0937	0.1164	0.0845	0.0843	0.0909	0.1038	0.0918	0.0921	0.0926	0.1103	0.0831	0.0848	0.0917	0.1018	0.0922	0.092	0.0912	0.1098	0.0842	0.0837	0.0916	0.1036	0.0935	0.0929	0.092	0.1108	0.0828	0.0847	0.0907
51	32313.9	37	0.088	0.087	0.0921	0.1053	0.0826	0.083	0.0921	0.0993	0.0955	0.094	0.0954	0.1132	0.0853	0.087	0.0949	0.1025	0.0978	0.0967	0.0938	0.1162	0.085	0.0849	0.0917	0.1041	0.0928	0.0931	0.0936	0.1116	0.0843	0.0856	0.0921	0.1021	0.0921	0.092	0.0914	0.1098	0.085	0.0842	0.0916	0.1037	0.0929	0.0923	0.0919	0.1104	0.0828	0.0845	0.0904
52	32960.2	37.4	0.0891	0.0882	0.093	0.1057	0.0826	0.0834	0.0924	0.0999	0.0954	0.0939	0.0951	0.1129	0.0855	0.0876	0.0953	0.1033	0.0971	0.0963	0.0934	0.1153	0.0852	0.0851	0.0917	0.1046	0.0925	0.0926	0.0934	0.1109	0.0838	0.0854	0.0917	0.1022	0.093	0.093	0.0919	0.1109	0.0843	0.0837	0.0918	0.1038	0.093	0.0924	0.0915	0.1102	0.0832	0.0854	0.0917
53	33606.5	37.2	0.088	0.0869	0.0916	0.1049	0.0824	0.083	0.0923	0.0996	0.0953	0.0939	0.0951	0.1138	0.0849	0.0866	0.0943	0.1018	0.0978	0.0965	0.0928	0.1155	0.0852	0.085	0.0918	0.1041	0.0931	0.0933	0.0935	0.1123	0.0839	0.0853	0.0917	0.1018	0.0939	0.0938	0.092	0.1115	0.0839	0.0828	0.0904	0.1023	0.0926	0.0918	0.0906	0.1097	0.0824	0.0841	0.0903
54	34252.8	36.6	0.089	0.0878	0.0928	0.1064	0.0828	0.0834	0.0921	0.0999	0.0961	0.0947	0.0959	0.1141	0.0866	0.0882	0.0956	0.1035	0.0986	0.0974	0.0941	0.1175	0.086	0.0858	0.0921	0.1057	0.0938	0.0938	0.0939	0.1125	0.0845	0.086	0.092	0.1028	0.0929	0.0926	0.0913	0.1102	0.0849	0.0844	0.0921	0.1045	0.0934	0.0926	0.0916	0.1106	0.0834	0.085	0.091
55	34899	36.8	0.0884	0.0874	0.0919	0.1054	0.0822	0.0829	0.092	0.0995	0.0954	0.0939	0.0954	0.1133	0.0858	0.0878	0.0955	0.1032	0.0966	0.0959	0.0931	0.1148	0.0851	0.0852	0.0922	0.1051	0.0921	0.0918	0.0929	0.1107	0.0836	0.0853	0.0916	0.1022	0.0927	0.0925	0.0915	0.1102	0.0846	0.0846	0.0923	0.1046	0.0927	0.0921	0.0917	0.11	0.0829	0.0848	0.0908
56	35545.3	37	0.0888	0.0878	0.0923	0.1053	0.0828	0.0833	0.0926	0.0998	0.0965	0.095	0.0962	0.1144	0.0868	0.0881	0.0965	0.1039	0.0991	0.098	0.0943	0.1171	0.0853	0.0853	0.092	0.1048	0.0927	0.0928	0.0931	0.111	0.0842	0.0859	0.0923	0.1025	0.0935	0.0934	0.0922	0.1108	0.0841	0.0837	0.0916	0.1033	0.094	0.0932	0.0922	0.1111	0.0834	0.0852	0.0912
57	36191.5	37.3	0.0887	0.0876	0.0924	0.1053	0.0827	0.0832	0.0923	0.1001	0.0959	0.094	0.0951	0.1151	0.0863	0.0881	0.0961	0.1038	0.0983	0.0969	0.0937	0.1166	0.0865	0.0864	0.0928	0.1061	0.0937	0.0937	0.094	0.1127	0.0839	0.0852	0.0916	0.1022	0.0929	0.0928	0.0915	0.1105	0.0847	0.0837	0.0915	0.104	0.0933	0.0925	0.0917	0.1107	0.0826	0.0845	0.0906
58	36837.8	37.5	0.089	0.0879	0.0928	0.1056	0.0832	0.0835	0.0927	0.1002	0.0965	0.095	0.0959	0.116	0.0861	0.0877	0.0957	0.1034	0.0979	0.0967	0.0934	0.116	0.0857	0.0854	0.0918	0.1048	0.0937	0.0935	0.094	0.1126	0.0847	0.086	0.0925	0.103	0.0931	0.093	0.092	0.111	0.0844	0.0836	0.0913	0.1034	0.0929	0.0922	0.0913	0.1104	0.0831	0.0847	0.0907
59	37484.1	37	0.0885	0.0876	0.0922	0.1061	0.082	0.0828	0.0922	0.0994	0.0951	0.0937	0.0951	0.1136	0.0863	0.0882	0.0963	0.1037	0.0972	0.0964	0.0934	0.115	0.0862	0.0862	0.0924	0.1057	0.0919	0.0921	0.0926	0.1102	0.0841	0.0858	0.0916	0.103	0.093	0.0929	0.0916	0.1101	0.0841	0.084	0.0917	0.104	0.093	0.0927	0.0915	0.1105	0.0831	0.085	0.0911
60	38130.3	36.6	0.0891	0.0881	0.0927	0.1068	0.0826	0.0832	0.0924	0.0999	0.097	0.0954	0.0966	0.1151	0.0867	0.0883	0.0962	0.1038	0.0982	0.0971	0.094	0.1165	0.0851	0.0849	0.0916	0.1048	0.093	0.0929	0.0933	0.1116	0.0848	0.0863	0.0925	0.1034	0.0928	0.0925	0.0915	0.1106	0.0841	0.0839	0.092	0.1038	0.093	0.0921	0.0915	0.1104	0.0835	0.0851	0.0911
61	38776.6	36.8	0.0898	0.0886	0.093	0.1056	0.0838	0.0842	0.0931	0.1007	0.0996	0.0972	0.0976	0.1183	0.0871	0.0888	0.0965	0.104	0.1	0.0988	0.0951	0.1176	0.087	0.0868	0.0934	0.1064	0.0935	0.0933	0.0937	0.1111	0.0855	0.087	0.0929	0.1035	0.0944	0.094	0.0923	0.1115	0.0846	0.0837	0.0912	0.1035	0.0939	0.0931	0.0918	0.1103	0.0839	0.0855	0.0912
62	39422.9	36.8	0.0891	0.088	0.093	0.1058	0.083	0.0837	0.0927	0.1004	0.0981	0.0962	0.0974	0.1157	0.0884	0.0896	0.0974	0.1051	0.0998	0.0988	0.0956	0.1181	0.0859	0.0858	0.0926	0.1057	0.0931	0.0931	0.0939	0.1117	0.0858	0.0875	0.0937	0.1049	0.0937	0.0935	0.0924	0.1113	0.0854	0.0845	0.0924	0.105	0.0939	0.0935	0.0927	0.1115	0.0842	0.0863	0.0928
63	40069.1	36.9	0.0882	0.0871	0.092	0.1058	0.0828	0.0833	0.0925	0.1002	0.0985	0.0959	0.097	0.1154	0.0877	0.0891	0.0967	0.1043	0.0989	0.0978	0.0948	0.117	0.0859	0.0857	0.0921	0.1055	0.0936	0.0933	0.0939	0.1116	0.0854	0.0871	0.0931	0.1043	0.0936	0.0934	0.0922	0.1114	0.0842	0.084	0.092	0.1042	0.0922	0.0917	0.0911	0.1096	0.0829	0.0847	0.0911
64	40715.4	37.2	0.088	0.0869	0.0918	0.1043	0.0825	0.0831	0.0918	0.1002	0.0988	0.0965	0.0973	0.1162	0.0874	0.0889	0.0966	0.1045	0.0992	0.098	0.095	0.1169	0.086	0.0858	0.0929	0.1058	0.0935	0.0932	0.0937	0.1115	0.0851	0.0865	0.0929	0.1037	0.0932	0.093	0.0919	0.1107	0.0834	0.0831	0.0909	0.103	0.0926	0.0921	0.0912	0.1101	0.0831	0.0847	0.0909
65	41361.7	37.3	0.0885	0.0877	0.0925	0.1061	0.0825	0.083	0.0918	0.0995	0.0981	0.0964	0.0973	0.1171	0.0881	0.09	0.0978	0.1057	0.0993	0.0982	0.095	0.1175	0.0866	0.0864	0.0931	0.1065	0.0934	0.0933	0.0938	0.1119	0.0847	0.0862	0.0923	0.1031	0.093	0.093	0.0917	0.1108	0.0844	0.0842	0.0918	0.1044	0.0927	0.0921	0.0913	0.1104	0.083	0.0849	0.0911
66	42007.9	37.4	0.089	0.0878	0.0923	0.106	0.0831	0.0836	0.0928	0.1006	0.0999	0.0979	0.0987	0.1173	0.088	0.0897	0.0978	0.1055	0.0993	0.0983	0.0952	0.1172	0.087	0.0868	0.0936	0.1067	0.0931	0.0929	0.0935	0.1112	0.0846	0.0861	0.0927	0.1033	0.0927	0.0925	0.0916	0.1103	0.0846	0.0842	0.0919	0.1045	0.0926	0.0919	0.0914	0.1104	0.0834	0.0853	0.0914
67	42654.2	37.3	0.0905	0.0893	0.0936	0.108	0.0832	0.0836	0.0925	0.1006	0.1005	0.0985	0.099	0.1191	0.0888	0.09	0.0981	0.1059	0.0999	0.0987	0.0951	0.1181	0.0879	0.0874	0.0942	0.1073	0.0942	0.0939	0.0942	0.1126	0.0854	0.0869	0.0934	0.1042	0.0946	0.0943	0.093	0.1122	0.0843	0.0843	0.0921	0.1042	0.0941	0.0933	0.0923	0.1115	0.0837	0.0853	0.0917
68	43300.5	37.5	0.0888	0.0874	0.0922	0.1048	0.0832	0.0834	0.0921	0.1002	0.1014	0.0989	0.0997	0.12	0.0892	0.0902	0.0979	0.1056	0.1008	0.0991	0.0952	0.1181	0.0882	0.0878	0.0939	0.1076	0.0955	0.0951	0.0945	0.1134	0.0857	0.0868	0.0928	0.1039	0.0944	0.094	0.0922	0.1112	0.086	0.0849	0.0924	0.1049	0.0946	0.0937	0.0924	0.1113	0.0839	0.0854	0.0915
69	43946.7	37.3	0.0882	0.087	0.0915	0.1038	0.0821	0.0825	0.0911	0.099	0.1006	0.0979	0.0984	0.1185	0.0885	0.0898	0.0975	0.105	0.0998	0.0986	0.0953	0.1174	0.0869	0.0864	0.0927	0.106	0.0933	0.0934	0.0933	0.1113	0.0851	0.0865	0.0925	0.1037	0.0937	0.0934	0.0919	0.1105	0.0844	0.084	0.0912	0.1042	0.0934	0.0927	0.0916	0.1104	0.0834	0.0852	0.0912
70	44593	37.4	0.0891	0.0878	0.0923	0.1057	0.0826	0.0831	0.0914	0.0998	0.1012	0.0987	0.0991	0.1203	0.0894	0.0909	0.0985	0.1066	0.1004	0.099	0.0956	0.1178	0.0888	0.0882	0.0943	0.1082	0.095	0.0947	0.0949	0.113	0.0857	0.0869	0.0928	0.1039	0.0941	0.0937	0.0924	0.1111	0.0848	0.0847	0.0922	0.1049	0.0934	0.0925	0.0916	0.1105	0.0839	0.0855	0.0914
71	45239.3	37.5	0.089	0.0882	0.0929	0.1061	0.0828	0.0835	0.0926	0.1009	0.101	0.0987	0.0995	0.1189	0.0897	0.0915	0.0993	0.1072	0.0996	0.0987	0.0958	0.1181	0.0872	0.0871	0.0939	0.1074	0.0939	0.0941	0.0946	0.1127	0.0849	0.0865	0.0927	0.1039	0.0941	0.0938	0.0927	0.112	0.0853	0.0844	0.092	0.1049	0.0937	0.093	0.0925	0.1114	0.0833	0.0851	0.0916
72	45885.5	37.3	0.0887	0.0879	0.0926	0.1057	0.0831	0.0839	0.0929	0.1012	0.1013	0.0991	0.0997	0.1187	0.0897	0.0914	0.0994	0.1074	0.1003	0.0989	0.0965	0.1188	0.0872	0.087	0.0936	0.1071	0.094	0.094	0.0943	0.1124	0.085	0.0865	0.0927	0.1037	0.0933	0.0932	0.0924	0.1115	0.0842	0.0838	0.0917	0.1041	0.0933	0.0927	0.0921	0.111	0.0824	0.0843	0.0905
73	46531.8	37.5	0.0891	0.088	0.0931	0.1065	0.0823	0.0828	0.0917	0.1001	0.102	0.0996	0.1004	0.1193	0.0897	0.0915	0.0996	0.1081	0.0998	0.0982	0.096	0.1177	0.0874	0.0874	0.0942	0.1083	0.0938	0.0938	0.0939	0.1121	0.085	0.0865	0.0927	0.104	0.0935	0.0932	0.0917	0.1109	0.0844	0.0843	0.0923	0.1054	0.0929	0.0922	0.0914	0.1102	0.0823	0.084	0.0907
74	47178	37.4	0.0871	0.0863	0.0915	0.1041	0.0824	0.0834	0.0923	0.1011	0.1019	0.0995	0.1	0.1215	0.0905	0.0923	0.1007	0.1089	0.1005	0.0994	0.0962	0.1186	0.087	0.0871	0.094	0.1079	0.0939	0.0938	0.0945	0.1129	0.0853	0.0869	0.0935	0.1048	0.0926	0.0926	0.0915	0.1107	0.0843	0.0845	0.0926	0.1059	0.0934	0.0931	0.0922	0.1115	0.0828	0.0847	0.0916
75	47824.3	37.3	0.0882	0.0871	0.0918	0.1047	0.0832	0.0837	0.0924	0.1011	0.1035	0.1007	0.1009	0.122	0.091	0.0925	0.1003	0.1089	0.1017	0.0999	0.0968	0.1194	0.0882	0.0878	0.0943	0.1083	0.095	0.0948	0.0948	0.1133	0.0857	0.0872	0.0931	0.1046	0.0944	0.0942	0.0927	0.112	0.0841	0.084	0.0916	0.1045	0.0943	0.0935	0.0924	0.1117	0.0832	0.0848	0.0913
76	48470.6	37.2	0.0876	0.0869	0.0918	0.1043	0.0822	0.0832	0.0922	0.101	0.1036	0.1013	0.1017	0.1235	0.0913	0.0929	0.1008	0.1093	0.1011	0.1002	0.0965	0.1192	0.0886	0.0887	0.0952	0.1096	0.094	0.0938	0.0943	0.1126	0.0846	0.0866	0.0931	0.1043	0.0926	0.0925	0.0914	0.1101	0.0837	0.084	0.092	0.1048	0.0925	0.0922	0.0909	0.11	0.0831	0.0852	0.0919
77	49116.9	37.2	0.0886	0.0877	0.0924	0.1049	0.0827	0.0833	0.0924	0.1006	0.105	0.1034	0.1037	0.1244	0.0915	0.093	0.1009	0.1087	0.1018	0.1006	0.0974	0.1194	0.0889	0.0886	0.0949	0.1086	0.0956	0.0952	0.0956	0.1137	0.0864	0.088	0.0941	0.1053	0.0934	0.0933	0.0923	0.1111	0.0854	0.085	0.0928	0.1054	0.0939	0.0934	0.0926	0.1116	0.0839	0.0857	0.0921
78	49763.1	37.3	0.0896	0.0886	0.0934	0.1072	0.0837	0.0845	0.093	0.1015	0.1062	0.1031	0.1034	0.1259	0.0933	0.0943	0.1026	0.111	0.1032	0.1017	0.0988	0.1212	0.0897	0.0893	0.0957	0.1097	0.0953	0.095	0.0954	0.1133	0.0868	0.0883	0.0943	0.106	0.0944	0.0942	0.0933	0.1117	0.0856	0.0855	0.0929	0.1061	0.0939	0.0931	0.0922	0.111	0.0848	0.0863	0.0922
79	50409.4	37.3	0.0884	0.0874	0.0921	0.1055	0.0826	0.0832	0.0921	0.1007	0.1064	0.1045	0.1041	0.1252	0.0929	0.0944	0.1023	0.1103	0.1024	0.1011	0.0981	0.1201	0.0888	0.0884	0.0952	0.1088	0.0951	0.095	0.0958	0.1137	0.0863	0.0881	0.0945	0.1063	0.0939	0.0939	0.0932	0.1123	0.0853	0.0846	0.0925	0.1058	0.0933	0.0927	0.0919	0.1105	0.0841	0.0859	0.0922
80	51055.6	37.5	0.0894	0.0882	0.093	0.106	0.0831	0.0836	0.0925	0.101	0.107	0.105	0.104	0.1259	0.0934	0.0947	0.1029	0.1107	0.1026	0.1013	0.0982	0.1203	0.0901	0.0898	0.0965	0.1101	0.0952	0.095	0.0955	0.1135	0.0863	0.088	0.0945	0.1055	0.0938	0.0936	0.0926	0.1113	0.0851	0.0849	0.0924	0.1054	0.0942	0.0937	0.0927	0.1116	0.084	0.0856	0.092
81	51701.9	37.4	0.0895	0.0884	0.0932	0.1066	0.0833	0.0842	0.0932	0.1015	0.1079	0.1047	0.1047	0.128	0.0934	0.095	0.103	0.1113	0.1037	0.1027	0.0994	0.1218	0.091	0.0909	0.0968	0.1117	0.0956	0.0953	0.0959	0.114	0.0864	0.0882	0.0945	0.1061	0.0947	0.0948	0.0939	0.1128	0.0851	0.0853	0.0931	0.1064	0.0937	0.0934	0.0927	0.1112	0.0841	0.086	0.0924
82	52348.2	37.4	0.0893	0.0884	0.0935	0.1067	0.0825	0.0834	0.093	0.1016	0.1074	0.1042	0.1048	0.1279	0.0938	0.0953	0.1042	0.1115	0.1027	0.1015	0.0987	0.1208	0.0894	0.0892	0.0961	0.11	0.0956	0.095	0.096	0.114	0.0869	0.0886	0.0951	0.1068	0.0931	0.0929	0.0923	0.111	0.0853	0.0851	0.0929	0.1058	0.0934	0.0929	0.0924	0.1114	0.0833	0.0852	0.092
83	52994.5	37.5	0.0899	0.089	0.0939	0.1069	0.0833	0.0841	0.0931	0.1018	0.1095	0.1076	0.1061	0.1305	0.0954	0.0967	0.1046	0.1129	0.1048	0.1031	0.0998	0.1224	0.0909	0.0906	0.0971	0.1117	0.0964	0.0961	0.0967	0.1152	0.0873	0.0886	0.095	0.1062	0.0952	0.095	0.0938	0.1133	0.0853	0.0852	0.0933	0.1063	0.0938	0.0935	0.0927	0.1121	0.0843	0.0861	0.0928
84	53640.7	37.4	0.0901	0.0891	0.0935	0.1073	0.0839	0.0846	0.093	0.1018	0.1099	0.1073	0.1061	0.1312	0.096	0.0969	0.1043	0.1125	0.1046	0.103	0.0996	0.122	0.0915	0.0911	0.0971	0.1113	0.0962	0.0961	0.0956	0.1137	0.0874	0.0888	0.0947	0.1065	0.0947	0.0942	0.0929	0.1121	0.0856	0.0854	0.0931	0.1063	0.0946	0.0938	0.0925	0.1115	0.0848	0.0866	0.0927
85	54287	37.3	0.0895	0.0886	0.0931	0.1062	0.0835	0.084	0.0926	0.1014	0.111	0.1074	0.1074	0.1317	0.0965	0.0971	0.105	0.1125	0.1044	0.1031	0.0997	0.1216	0.0918	0.0915	0.0977	0.1122	0.0973	0.0967	0.097	0.1148	0.0876	0.089	0.0951	0.1064	0.0944	0.0941	0.093	0.1119	0.0857	0.0857	0.0935	0.1064	0.0943	0.0938	0.0927	0.1117	0.084	0.0858	0.092
86	54933.3	37.4	0.0896	0.0886	0.0929	0.1073	0.0819	0.0825	0.0913	0.0997	0.1105	0.1083	0.1073	0.1329	0.0961	0.0972	0.1052	0.1125	0.1045	0.1035	0.0998	0.1222	0.0913	0.0909	0.0973	0.1115	0.096	0.0956	0.0961	0.1142	0.0874	0.0889	0.0948	0.1067	0.0941	0.0939	0.0931	0.1123	0.0852	0.0852	0.0927	0.106	0.0937	0.093	0.0917	0.1107	0.0838	0.0855	0.0918
87	55579.5	37.5	0.0891	0.0881	0.0931	0.1056	0.0839	0.0847	0.093	0.102	0.1131	0.1105	0.11	0.1358	0.0978	0.0988	0.1067	0.1146	0.1059	0.1036	0.1011	0.1233	0.0928	0.0925	0.0991	0.1134	0.0977	0.0973	0.0982	0.1161	0.0873	0.0887	0.0953	0.1068	0.0956	0.0954	0.0946	0.1136	0.0857	0.0856	0.0935	0.1066	0.0941	0.0935	0.0927	0.1115	0.0852	0.0867	0.0932
88	56225.8	37.4	0.089	0.0881	0.0928	0.107	0.0831	0.0838	0.0929	0.1013	0.1125	0.1096	0.1088	0.136	0.0977	0.0984	0.1064	0.1138	0.1053	0.1032	0.1009	0.1222	0.0921	0.0917	0.098	0.1124	0.097	0.0968	0.0975	0.115	0.0886	0.0899	0.0961	0.1082	0.0949	0.0947	0.094	0.1129	0.0859	0.0859	0.0936	0.1066	0.095	0.0946	0.0935	0.1129	0.0846	0.086	0.0921
89	56872	37.4	0.0899	0.0888	0.0931	0.1075	0.0839	0.0846	0.0933	0.102	0.1134	0.111	0.1091	0.1367	0.0987	0.0987	0.1073	0.1145	0.106	0.1041	0.1011	0.123	0.0927	0.0923	0.0988	0.1127	0.0968	0.0965	0.0969	0.1145	0.088	0.0893	0.0951	0.1063	0.0953	0.0952	0.0941	0.113	0.0862	0.086	0.0933	0.1063	0.0946	0.0942	0.0934	0.1121	0.0842	0.0858	0.0919
90	57518.3	37.4	0.0902	0.089	0.0934	0.1062	0.083	0.0835	0.0925	0.1007	0.1156	0.1133	0.1119	0.1399	0.0991	0.0998	0.1079	0.1146	0.1073	0.1052	0.1018	0.1238	0.0931	0.0926	0.0991	0.1126	0.0974	0.0971	0.0977	0.1149	0.0887	0.0901	0.0965	0.1075	0.0952	0.0947	0.0936	0.1121	0.0865	0.0863	0.094	0.1065	0.0942	0.094	0.0926	0.1108	0.0853	0.0867	0.0929
91	58164.6	37.4	0.0888	0.0882	0.0928	0.1058	0.0825	0.0833	0.0921	0.101	0.116	0.1155	0.1117	0.1406	0.0993	0.0998	0.1084	0.1146	0.1068	0.1054	0.1024	0.1244	0.0926	0.0921	0.0984	0.1127	0.0964	0.0962	0.097	0.1141	0.0883	0.0896	0.0958	0.1076	0.0945	0.0943	0.0936	0.112	0.0856	0.0856	0.0934	0.1069	0.0936	0.0932	0.0922	0.1109	0.0837	0.0855	0.0919
92	58810.9	37	0.0902	0.089	0.0929	0.1061	0.0834	0.0839	0.092	0.1007	0.1179	0.1164	0.1126	0.1415	0.1004	0.1006	0.1086	0.1151	0.1081	0.1063	0.1026	0.1243	0.0938	0.093	0.0989	0.1128	0.0978	0.0973	0.0977	0.1151	0.0887	0.0899	0.0961	0.107	0.0955	0.0948	0.0936	0.1121	0.086	0.0855	0.0931	0.1061	0.0942	0.0935	0.0924	0.1105	0.084	0.0854	0.0917
93	59457.2	37	0.0896	0.0886	0.0927	0.1071	0.0825	0.0833	0.0914	0.1006	0.1197	0.1175	0.1139	0.144	0.1007	0.1011	0.1098	0.1164	0.1084	0.1068	0.1034	0.1254	0.0935	0.0932	0.0992	0.114	0.0972	0.0967	0.0974	0.1147	0.0886	0.09	0.0957	0.1076	0.0949	0.0946	0.0937	0.1124	0.0866	0.0863	0.094	0.107	0.0938	0.0934	0.0925	0.1108	0.0842	0.0859	0.0922
94	60103.4	36.8	0.0898	0.0888	0.0932	0.1073	0.083	0.0835	0.0922	0.1012	0.1223	0.1196	0.1163	0.1456	0.1026	0.1027	0.111	0.1171	0.1087	0.1067	0.1037	0.1256	0.0949	0.0943	0.1007	0.1149	0.0982	0.0974	0.098	0.1157	0.0898	0.0911	0.0975	0.1088	0.096	0.0954	0.0947	0.1132	0.0868	0.0866	0.0947	0.1078	0.0945	0.0938	0.0929	0.1114	0.0855	0.0871	0.0933
95	60749.7	36.7	0.0887	0.0879	0.0926	0.1059	0.0824	0.0832	0.0919	0.1013	0.1225	0.1212	0.1172	0.1474	0.1033	0.1035	0.1122	0.1188	0.1097	0.1078	0.1041	0.1269	0.0951	0.0946	0.101	0.1162	0.0985	0.0981	0.0988	0.1168	0.0887	0.0902	0.0965	0.1086	0.0954	0.0954	0.0943	0.1135	0.0853	0.0856	0.0935	0.107	0.0938	0.0936	0.0926	0.1116	0.0844	0.0861	0.093
96	61396	36.8	0.0895	0.0887	0.0935	0.1058	0.0825	0.0833	0.092	0.101	0.1253	0.1229	0.1188	0.1501	0.1051	0.105	0.1144	0.1196	0.1105	0.1087	0.1054	0.128	0.0952	0.0948	0.1012	0.1155	0.0989	0.0989	0.0998	0.1176	0.0903	0.0916	0.0977	0.1098	0.0962	0.0961	0.0952	0.1143	0.0872	0.0873	0.0947	0.1093	0.095	0.0947	0.0939	0.113	0.0845	0.0862	0.0927
97	62042.2	36.9	0.0884	0.0873	0.0916	0.1051	0.0831	0.0837	0.0922	0.1013	0.1264	0.124	0.1191	0.1488	0.1049	0.1053	0.1147	0.1187	0.1106	0.1085	0.105	0.1268	0.0954	0.0945	0.1006	0.1151	0.0996	0.0987	0.0995	0.1171	0.0899	0.0912	0.0971	0.1091	0.0957	0.0952	0.0941	0.1134	0.0859	0.0856	0.0933	0.1064	0.0946	0.0938	0.0931	0.112	0.0846	0.0859	0.0921
98	62688.5	36.9	0.0891	0.0881	0.0924	0.1059	0.0834	0.084	0.0923	0.1015	0.1295	0.1272	0.1209	0.1524	0.1076	0.1079	0.1167	0.1206	0.1118	0.1094	0.1055	0.1274	0.0965	0.0957	0.1019	0.1169	0.0997	0.0994	0.0998	0.1177	0.0911	0.0924	0.0984	0.1108	0.097	0.0966	0.0954	0.1153	0.0868	0.0868	0.0946	0.1078	0.0953	0.0946	0.0941	0.1125	0.0862	0.0878	0.0939
99	63334.8	37	0.0894	0.0883	0.093	0.1062	0.084	0.0847	0.0929	0.1021	0.1314	0.1304	0.1228	0.1553	0.1077	0.1083	0.1172	0.1216	0.1127	0.1107	0.1073	0.1296	0.0968	0.0958	0.1024	0.1169	0.1	0.0994	0.0998	0.1173	0.091	0.0923	0.0986	0.1101	0.0971	0.0966	0.0956	0.1143	0.0876	0.0874	0.0949	0.1081	0.0951	0.0943	0.0937	0.1123	0.0864	0.0881	0.0942
100	63981.1	36.8	0.0899	0.0889	0.0935	0.1061	0.0839	0.0846	0.0931	0.1024	0.1344	0.1329	0.1261	0.1583	0.1101	0.1104	0.1198	0.1238	0.1141	0.1124	0.108	0.1299	0.0981	0.0971	0.1034	0.1176	0.1012	0.1004	0.1009	0.1184	0.092	0.093	0.0994	0.1113	0.0974	0.097	0.0962	0.1146	0.0871	0.087	0.0949	0.1079	0.0948	0.0939	0.0936	0.1118	0.0858	0.0875	0.094
101	64627.3	36.9	0.0893	0.0883	0.0927	0.1063	0.0838	0.0841	0.0925	0.1021	0.1359	0.1346	0.1261	0.1588	0.1094	0.1092	0.1189	0.1239	0.114	0.1129	0.108	0.1299	0.0975	0.0968	0.1033	0.1175	0.1008	0.1004	0.1009	0.1182	0.0911	0.0924	0.0985	0.1104	0.096	0.0957	0.0951	0.1135	0.0876	0.0876	0.0953	0.1086	0.0952	0.0943	0.0939	0.1124	0.085	0.0864	0.0927
102	65273.6	37	0.0905	0.0892	0.0933	0.1067	0.083	0.0833	0.0918	0.1008	0.1397	0.1382	0.1291	0.1618	0.1112	0.1111	0.1208	0.1245	0.1143	0.1139	0.1079	0.1308	0.0978	0.0967	0.1031	0.117	0.1008	0.1001	0.1007	0.1184	0.0914	0.0925	0.099	0.1104	0.0971	0.0966	0.0953	0.1142	0.0881	0.0879	0.0956	0.1091	0.0957	0.0949	0.094	0.1128	0.0846	0.086	0.0923
103	65919.8	37.3	0.0898	0.0885	0.0927	0.1065	0.0836	0.0841	0.0927	0.1018	0.1425	0.1406	0.131	0.1632	0.1122	0.1118	0.1215	0.126	0.115	0.1132	0.1102	0.1306	0.0987	0.0975	0.1038	0.1181	0.1011	0.1004	0.101	0.1182	0.0925	0.0939	0.0998	0.1118	0.0969	0.0964	0.0954	0.114	0.0876	0.0874	0.0951	0.109	0.0954	0.0946	0.0939	0.1126	0.086	0.0874	0.0935
104	66566.1	37.2	0.0901	0.089	0.0934	0.1067	0.0833	0.084	0.0926	0.1017	0.1458	0.1438	0.1339	0.1665	0.1128	0.1122	0.122	0.1254	0.1162	0.1135	0.1103	0.1332	0.0984	0.0971	0.1038	0.1178	0.1019	0.1011	0.1017	0.1196	0.0919	0.0927	0.0992	0.1109	0.0974	0.0971	0.0962	0.1152	0.0882	0.0877	0.0957	0.1088	0.0958	0.095	0.0943	0.1131	0.0853	0.0866	0.0929
105	67212.4	37.2	0.0892	0.0883	0.0928	0.1054	0.0824	0.0833	0.0918	0.1011	0.1497	0.1475	0.1367	0.1707	0.1148	0.1145	0.1241	0.1267	0.1178	0.1172	0.1129	0.1342	0.0995	0.0987	0.105	0.1185	0.1025	0.1018	0.1025	0.1197	0.0925	0.0935	0.0999	0.1117	0.0967	0.0966	0.0955	0.1145	0.0879	0.0879	0.0958	0.1089	0.0955	0.095	0.0942	0.1128	0.0849	0.0868	0.0932
106	67858.6	37.3	0.0903	0.0892	0.0936	0.1076	0.0833	0.0837	0.092	0.101	0.1532	0.1507	0.139	0.1727	0.1161	0.1154	0.1247	0.1269	0.1204	0.1193	0.1129	0.1367	0.1002	0.0989	0.1051	0.1187	0.1042	0.1032	0.1034	0.1209	0.0939	0.095	0.1008	0.1124	0.0991	0.0981	0.0966	0.1155	0.0887	0.0884	0.0959	0.109	0.0961	0.0952	0.0941	0.1124	0.0863	0.0876	0.0938
107	68504.9	37.5	0.09	0.0888	0.0932	0.107	0.0831	0.0837	0.0919	0.1012	0.1568	0.1541	0.1418	0.1762	0.1182	0.1169	0.1264	0.1285	0.1207	0.1196	0.1145	0.1369	0.1012	0.0997	0.1064	0.1202	0.1039	0.103	0.1031	0.1208	0.0937	0.0946	0.1008	0.1128	0.0988	0.0981	0.0966	0.1156	0.0881	0.0879	0.0955	0.1084	0.0964	0.0954	0.0943	0.1129	0.0855	0.0872	0.0937
108	69151.2	37.5	0.0892	0.0879	0.0922	0.1053	0.0831	0.0835	0.092	0.1013	0.1599	0.157	0.1444	0.1792	0.1202	0.1183	0.1272	0.1292	0.1226	0.1221	0.116	0.1386	0.1018	0.1004	0.1068	0.1201	0.1038	0.1029	0.1033	0.1208	0.0942	0.0951	0.101	0.1135	0.0977	0.0973	0.0964	0.1151	0.0889	0.0883	0.096	0.1096	0.0959	0.0951	0.0943	0.1126	0.0864	0.0877	0.0936
109	69797.5	37.5	0.089	0.0877	0.092	0.1051	0.0838	0.0845	0.0927	0.1021	0.1632	0.1609	0.1475	0.1827	0.1227	0.1209	0.1295	0.1308	0.1241	0.1234	0.1167	0.1399	0.1037	0.1015	0.108	0.121	0.104	0.1031	0.1035	0.1205	0.0951	0.0959	0.1017	0.1138	0.0982	0.0978	0.0968	0.1152	0.0895	0.0892	0.0967	0.1097	0.0962	0.0951	0.0942	0.1124	0.0859	0.0872	0.0934
110	70443.7	37.3	0.0893	0.0881	0.0924	0.1052	0.0831	0.0836	0.0917	0.1008	0.1674	0.1649	0.1507	0.1868	0.1248	0.1221	0.1306	0.1311	0.1257	0.1244	0.1186	0.1413	0.1037	0.1012	0.1079	0.1197	0.106	0.1052	0.1047	0.1225	0.0955	0.0961	0.1017	0.1136	0.0981	0.0975	0.0967	0.1153	0.0895	0.089	0.0961	0.1095	0.0962	0.0953	0.0941	0.1126	0.0866	0.0878	0.0939
111	71090	37.3	0.0904	0.0895	0.0939	0.1085	0.0831	0.0838	0.0919	0.1013	0.1712	0.1692	0.1547	0.1914	0.1276	0.1248	0.1331	0.1339	0.1295	0.1273	0.1212	0.1442	0.1059	0.1031	0.1101	0.1217	0.1059	0.1052	0.1052	0.1227	0.096	0.0969	0.1031	0.1149	0.0993	0.0989	0.0981	0.1166	0.0901	0.0897	0.0974	0.1107	0.0967	0.096	0.0953	0.1137	0.0869	0.0883	0.0947
112	71736.3	36.9	0.0892	0.0885	0.093	0.1073	0.0835	0.0839	0.0924	0.1015	0.1755	0.1738	0.1586	0.1954	0.1295	0.1263	0.1346	0.1348	0.1302	0.1273	0.1212	0.1443	0.1068	0.1043	0.112	0.122	0.1059	0.1051	0.1055	0.1227	0.0963	0.097	0.1032	0.1149	0.0997	0.0992	0.0983	0.1167	0.0901	0.0896	0.0969	0.1098	0.0965	0.0951	0.0947	0.1126	0.0873	0.0887	0.0947
113	72382.6	36.8	0.0894	0.0884	0.0928	0.1067	0.0834	0.084	0.0919	0.1019	0.1798	0.1785	0.162	0.2001	0.1317	0.1282	0.1364	0.1361	0.1322	0.1293	0.1224	0.1466	0.1077	0.1062	0.1134	0.1229	0.1062	0.1058	0.1062	0.1244	0.0961	0.0969	0.1031	0.1147	0.0985	0.0983	0.0976	0.1165	0.0894	0.0891	0.0969	0.1108	0.0964	0.0956	0.0949	0.1141	0.0865	0.0879	0.0941
114	73028.8	36.7	0.0912	0.09	0.094	0.1075	0.0832	0.0838	0.092	0.1016	0.1834	0.1827	0.1661	0.2039	0.1358	0.1321	0.1405	0.1393	0.1327	0.13	0.1243	0.1483	0.1094	0.1075	0.1152	0.124	0.1077	0.1067	0.1075	0.1244	0.0972	0.0978	0.1039	0.1159	0.0998	0.0993	0.0986	0.117	0.0911	0.0908	0.0987	0.1123	0.0971	0.096	0.0954	0.1136	0.0878	0.0896	0.0954
115	73675.1	36.8	0.0907	0.0897	0.0938	0.107	0.083	0.0839	0.0922	0.1023	0.1892	0.1892	0.171	0.2107	0.1383	0.1343	0.1422	0.1409	0.1355	0.1342	0.127	0.1516	0.1098	0.1078	0.1157	0.1244	0.1083	0.1078	0.1076	0.1253	0.0981	0.099	0.1053	0.1168	0.0997	0.0993	0.0984	0.1167	0.0905	0.0902	0.0981	0.1114	0.0976	0.0969	0.096	0.1148	0.0873	0.0889	0.0955
116	74321.4	37	0.0902	0.0892	0.0935	0.1081	0.084	0.0848	0.0938	0.1033	0.1941	0.1951	0.1762	0.2158	0.1416	0.1375	0.1454	0.1434	0.1368	0.1353	0.1285	0.1533	0.1113	0.109	0.1173	0.1252	0.1095	0.109	0.1089	0.1274	0.0985	0.0992	0.1059	0.1175	0.1015	0.1011	0.1	0.1192	0.0914	0.0912	0.0991	0.1128	0.0973	0.0965	0.0962	0.1146	0.088	0.0894	0.0958
117	74967.6	37	0.0894	0.0883	0.0927	0.1062	0.0827	0.0832	0.0916	0.1013	0.1986	0.1993	0.1792	0.2197	0.1463	0.1409	0.1483	0.1461	0.1375	0.1373	0.1301	0.1548	0.1121	0.1098	0.1175	0.1258	0.1095	0.1096	0.1104	0.1278	0.0983	0.0991	0.1054	0.117	0.1007	0.1001	0.0993	0.1182	0.0916	0.0914	0.0991	0.1135	0.0978	0.0967	0.096	0.1148	0.0872	0.0889	0.0949
118	75613.9	36.9	0.0903	0.0891	0.093	0.107	0.084	0.0845	0.092	0.1019	0.2042	0.2059	0.1842	0.2253	0.1498	0.144	0.151	0.148	0.1418	0.1414	0.1333	0.1574	0.1141	0.1119	0.1181	0.1272	0.1106	0.1113	0.1101	0.1284	0.1	0.1004	0.1064	0.1177	0.1019	0.102	0.1001	0.1187	0.0925	0.0919	0.0992	0.1127	0.0987	0.0977	0.0965	0.1152	0.0887	0.09	0.096
119	76260.2	37	0.0897	0.0887	0.0928	0.1075	0.0828	0.0833	0.0912	0.1009	0.2102	0.2128	0.1903	0.2327	0.1533	0.1474	0.1542	0.1505	0.1442	0.1429	0.1356	0.1595	0.1156	0.1122	0.1194	0.1288	0.1121	0.1124	0.1116	0.1298	0.0996	0.1	0.1061	0.1174	0.1019	0.1016	0.1005	0.1192	0.0924	0.0922	0.0994	0.1138	0.0982	0.0976	0.0966	0.1153	0.0884	0.09	0.0961
120	76906.4	37	0.0882	0.0871	0.0918	0.1038	0.0818	0.0825	0.0909	0.1001	0.216	0.2191	0.196	0.2398	0.1569	0.1504	0.1571	0.1523	0.1468	0.1451	0.1377	0.1617	0.1163	0.1128	0.12	0.1283	0.1125	0.1139	0.1127	0.1316	0.1001	0.1004	0.1068	0.1179	0.1014	0.1015	0.1003	0.1184	0.0919	0.0915	0.0988	0.1128	0.0982	0.0975	0.0965	0.1152	0.0881	0.0894	0.0958
121	77552.7	37.2	0.0896	0.0884	0.0929	0.1074	0.0839	0.0844	0.0926	0.103	0.2237	0.2276	0.2035	0.2477	0.1623	0.155	0.161	0.1563	0.1501	0.148	0.1403	0.1632	0.1185	0.1148	0.1218	0.1303	0.1129	0.1149	0.1136	0.133	0.1014	0.1018	0.1086	0.12	0.103	0.1024	0.1015	0.1201	0.093	0.0927	0.1004	0.1146	0.0982	0.0973	0.0965	0.1154	0.0892	0.0903	0.0964
122	78199	37.3	0.0893	0.0885	0.0929	0.1067	0.0828	0.0835	0.092	0.1017	0.23	0.2348	0.21	0.2539	0.167	0.159	0.165	0.1581	0.1528	0.1515	0.144	0.1664	0.1198	0.1158	0.1228	0.1299	0.1148	0.1177	0.1163	0.1358	0.1007	0.1013	0.1086	0.119	0.1025	0.1022	0.1012	0.1203	0.0925	0.0923	0.1001	0.1145	0.0992	0.0981	0.0973	0.1162	0.0888	0.0903	0.0968
123	78845.2	37.2	0.0901	0.0891	0.0938	0.1089	0.0839	0.085	0.0934	0.1034	0.2385	0.2434	0.2176	0.2637	0.1729	0.1645	0.1701	0.1625	0.1563	0.1553	0.1475	0.1703	0.1223	0.1178	0.1243	0.1306	0.117	0.1205	0.1174	0.1383	0.1033	0.1032	0.1104	0.12	0.1041	0.1039	0.1029	0.1223	0.0929	0.0927	0.1009	0.1146	0.099	0.0982	0.0976	0.1167	0.0892	0.091	0.0977
124	79491.5	37.3	0.0903	0.0891	0.0935	0.1067	0.0844	0.085	0.0929	0.103	0.247	0.251	0.2244	0.2708	0.1788	0.1689	0.1739	0.1654	0.1605	0.1599	0.151	0.1739	0.1259	0.1208	0.127	0.1324	0.1198	0.123	0.1207	0.1412	0.1042	0.1037	0.1112	0.1203	0.1058	0.1054	0.1039	0.1231	0.0946	0.0935	0.1013	0.1153	0.1008	0.0998	0.0988	0.1181	0.0896	0.0906	0.0973
125	80137.8	37.3	0.0903	0.0892	0.0935	0.1066	0.0843	0.0852	0.0932	0.1033	0.255	0.2598	0.2332	0.2805	0.1852	0.1755	0.1799	0.1701	0.1645	0.1642	0.1558	0.1779	0.1272	0.1223	0.1281	0.1329	0.1221	0.1247	0.1218	0.143	0.1069	0.1058	0.1138	0.1211	0.1059	0.1054	0.1036	0.1229	0.0944	0.0942	0.1016	0.1154	0.1002	0.0995	0.0986	0.1172	0.0898	0.0912	0.0976
126	80784	37.5	0.089	0.0876	0.092	0.1051	0.0836	0.0841	0.0917	0.102	0.2617	0.2672	0.2388	0.289	0.19	0.1788	0.1821	0.1709	0.1673	0.167	0.158	0.18	0.1295	0.1236	0.1286	0.1327	0.1228	0.1238	0.1204	0.1417	0.1067	0.1056	0.1129	0.1199	0.105	0.1045	0.103	0.1221	0.0949	0.0937	0.1008	0.1146	0.099	0.0979	0.0971	0.1155	0.0898	0.0909	0.0969
127	81430.3	37.2	0.0894	0.0885	0.0931	0.1061	0.0825	0.0834	0.0911	0.1013	0.2701	0.2764	0.246	0.2983	0.1963	0.1847	0.1883	0.1765	0.1699	0.1698	0.1614	0.1824	0.1321	0.1264	0.1317	0.1354	0.1249	0.1249	0.1229	0.1439	0.1069	0.1069	0.1147	0.1211	0.1056	0.1056	0.1045	0.1234	0.095	0.0949	0.1022	0.1161	0.0999	0.0992	0.0986	0.1173	0.0899	0.0915	0.0979
128	82076.5	36.6	0.09	0.0889	0.0931	0.1073	0.0832	0.0841	0.0926	0.1027	0.2812	0.2881	0.2547	0.3092	0.2045	0.1919	0.195	0.1815	0.1753	0.1751	0.1661	0.1875	0.1358	0.1294	0.1348	0.1372	0.1267	0.1278	0.1236	0.1455	0.1093	0.1088	0.1162	0.1223	0.107	0.1088	0.1069	0.1251	0.0963	0.0959	0.1033	0.1171	0.101	0.1004	0.0996	0.1188	0.0901	0.0914	0.0981
129	82722.7	36.9	0.0902	0.0891	0.0931	0.1083	0.0831	0.084	0.0922	0.1023	0.2883	0.3014	0.2635	0.3225	0.2112	0.1985	0.2012	0.1865	0.1782	0.1786	0.1701	0.1906	0.1385	0.1318	0.1371	0.1388	0.1269	0.1292	0.1249	0.1467	0.1101	0.11	0.1176	0.1233	0.1075	0.1066	0.1062	0.1249	0.0961	0.0959	0.1038	0.1173	0.1012	0.1004	0.0995	0.1185	0.0898	0.0912	0.0979
130	83369	37.3	0.0898	0.0887	0.0925	0.1064	0.0824	0.0828	0.0909	0.1011	0.2924	0.3164	0.2751	0.3398	0.2179	0.2046	0.207	0.1901	0.1834	0.1841	0.1744	0.1946	0.1419	0.1342	0.1384	0.1392	0.1301	0.1311	0.1267	0.1486	0.1101	0.1099	0.1182	0.1235	0.1066	0.107	0.1047	0.124	0.0971	0.0962	0.1034	0.1179	0.1008	0.0998	0.0991	0.1176	0.0907	0.0919	0.0984
131	84015.3	37.4	0.0903	0.0892	0.0935	0.108	0.084	0.0848	0.0929	0.1032	0.29	0.336	0.2889	0.3507	0.2257	0.2124	0.2144	0.1952	0.1876	0.189	0.1799	0.1996	0.146	0.1377	0.1419	0.1417	0.1319	0.1337	0.1298	0.152	0.1118	0.1106	0.1187	0.1245	0.1084	0.1093	0.1083	0.1263	0.0969	0.0965	0.1042	0.1174	0.1014	0.1006	0.1002	0.12	0.0911	0.0924	0.0991
132	84661.5	36.8	0.0897	0.0883	0.0928	0.1072	0.0837	0.0844	0.092	0.1023	0.2925	0.3512	0.3043	0.3608	0.2328	0.216	0.2193	0.1987	0.1931	0.1945	0.1841	0.2036	0.1487	0.1397	0.1433	0.143	0.1344	0.1373	0.1317	0.1544	0.1134	0.112	0.1191	0.1255	0.1093	0.1097	0.1075	0.1276	0.0976	0.097	0.1046	0.1176	0.103	0.1019	0.1006	0.1195	0.0921	0.0931	0.0993
133	85307.8	36.8	0.0895	0.0883	0.0927	0.1057	0.0835	0.0839	0.0913	0.1016	0.2994	0.3548	0.3159	0.3629	0.2433	0.2262	0.2275	0.205	0.1987	0.2008	0.1904	0.2089	0.1536	0.144	0.1471	0.1452	0.1361	0.1401	0.1349	0.1568	0.1152	0.1139	0.1209	0.1271	0.1099	0.11	0.1088	0.1277	0.0988	0.0981	0.1051	0.1187	0.1025	0.1016	0.1008	0.1189	0.0919	0.0928	0.0988
134	85954	36.6	0.0894	0.0882	0.0931	0.1058	0.0837	0.0845	0.0922	0.1025	0.3067	0.3506	0.3194	0.3576	0.2499	0.2334	0.235	0.2116	0.2045	0.2079	0.1973	0.216	0.1575	0.1474	0.15	0.148	0.1399	0.1434	0.1379	0.1606	0.1177	0.1158	0.1231	0.1288	0.1113	0.1112	0.1103	0.1297	0.0999	0.0995	0.1064	0.1201	0.1035	0.1028	0.1018	0.1206	0.0929	0.094	0.1006
135	86600.3	36.6	0.09	0.0888	0.0934	0.1069	0.0836	0.0844	0.0922	0.1028	0.3173	0.3396	0.3176	0.356	0.2596	0.2444	0.2441	0.2174	0.2109	0.2145	0.2039	0.2225	0.1628	0.152	0.1543	0.1518	0.1435	0.1461	0.1401	0.1627	0.1197	0.1171	0.1243	0.1296	0.1122	0.113	0.1108	0.131	0.0999	0.0995	0.1071	0.1204	0.1039	0.1034	0.1026	0.1214	0.0933	0.0947	0.1013
136	87246.6	36.8	0.0896	0.0883	0.0927	0.1068	0.0835	0.0841	0.092	0.1025	0.3275	0.339	0.3154	0.3594	0.2678	0.2504	0.2508	0.2238	0.2163	0.2207	0.2103	0.228	0.1675	0.1556	0.1576	0.1533	0.146	0.1481	0.142	0.1646	0.1213	0.1182	0.1249	0.1288	0.1117	0.1153	0.1119	0.1329	0.1	0.0997	0.1068	0.1199	0.1035	0.1026	0.1016	0.1201	0.0933	0.094	0.1002
137	87892.8	36.5	0.0904	0.0891	0.0936	0.108	0.0836	0.0841	0.0919	0.102	0.342	0.3499	0.3195	0.3711	0.2761	0.2602	0.2623	0.2262	0.2231	0.2278	0.2175	0.2342	0.1737	0.1606	0.1617	0.1556	0.15	0.1517	0.1457	0.1671	0.1243	0.1208	0.1272	0.1295	0.113	0.1169	0.1142	0.1355	0.102	0.1012	0.1085	0.1213	0.1054	0.1043	0.1032	0.1206	0.0938	0.0944	0.1008
138	88539.1	36.6	0.0904	0.0892	0.0933	0.1082	0.0837	0.0842	0.092	0.1021	0.349	0.3535	0.3235	0.3767	0.2833	0.2659	0.2688	0.2336	0.2296	0.2346	0.2239	0.241	0.1792	0.1655	0.1664	0.1589	0.1527	0.1549	0.1485	0.1694	0.1269	0.123	0.1295	0.131	0.1149	0.1197	0.1174	0.1381	0.103	0.1022	0.1091	0.1212	0.1056	0.104	0.1034	0.1222	0.0951	0.0959	0.102
139	89185.4	36.6	0.0905	0.0893	0.0934	0.1085	0.0833	0.0841	0.0923	0.1025	0.36	0.3655	0.3316	0.3878	0.2891	0.2733	0.2771	0.2384	0.2365	0.2412	0.2308	0.2469	0.1862	0.171	0.1707	0.1617	0.1559	0.1583	0.1518	0.1727	0.1289	0.1248	0.131	0.1317	0.1155	0.1199	0.1178	0.1387	0.104	0.1036	0.1104	0.1213	0.1059	0.1052	0.1041	0.1224	0.0953	0.0964	0.1028
140	89831.6	36.8	0.09	0.089	0.0934	0.1075	0.0833	0.0841	0.0923	0.1021	0.3686	0.3718	0.338	0.3953	0.2977	0.283	0.2861	0.2442	0.2434	0.2482	0.2376	0.254	0.1934	0.1775	0.1766	0.1651	0.16	0.1634	0.1566	0.1775	0.1325	0.128	0.1341	0.1336	0.1167	0.1212	0.118	0.1393	0.1061	0.1054	0.1121	0.122	0.1063	0.1063	0.1054	0.1234	0.0962	0.0971	0.1037
141	90477.9	36.6	0.0901	0.0888	0.093	0.1067	0.084	0.0846	0.0923	0.103	0.3788	0.3791	0.3443	0.4028	0.3055	0.2902	0.292	0.249	0.2518	0.2582	0.2464	0.2627	0.1985	0.182	0.1804	0.1676	0.1642	0.1677	0.1606	0.1818	0.1347	0.1295	0.1357	0.1346	0.1191	0.1237	0.12	0.1423	0.1068	0.1054	0.113	0.1216	0.1068	0.106	0.1046	0.1239	0.0959	0.0962	0.103
142	91124.2	36.6	0.0891	0.0879	0.093	0.1063	0.084	0.0846	0.0923	0.103	0.3882	0.3857	0.3512	0.4114	0.3128	0.2967	0.2975	0.2554	0.262	0.2689	0.2551	0.2702	0.2063	0.189	0.1864	0.1719	0.1686	0.1723	0.165	0.1859	0.1381	0.1322	0.1379	0.1358	0.1206	0.1262	0.1212	0.1451	0.1082	0.1072	0.1148	0.1229	0.1069	0.1061	0.1054	0.1249	0.097	0.0976	0.104
143	91770.5	37	0.09	0.0891	0.0937	0.1079	0.0832	0.0841	0.0922	0.1028	0.3942	0.3949	0.358	0.4201	0.3216	0.3055	0.3071	0.2654	0.2724	0.2796	0.266	0.28	0.2131	0.1954	0.1921	0.1753	0.1722	0.1762	0.1694	0.1895	0.1409	0.1353	0.1413	0.1385	0.1222	0.1268	0.1226	0.1468	0.1079	0.1079	0.116	0.1238	0.1099	0.1099	0.1078	0.1272	0.0972	0.0979	0.1049
144	92416.7	37.2	0.0903	0.0892	0.0938	0.1066	0.0848	0.0854	0.0927	0.1035	0.4021	0.4068	0.3681	0.4304	0.3313	0.3141	0.3158	0.2714	0.2864	0.295	0.279	0.2893	0.2203	0.2021	0.1983	0.1791	0.1786	0.1828	0.1753	0.1955	0.1449	0.1383	0.1434	0.1399	0.1273	0.1304	0.1261	0.1495	0.1097	0.1094	0.1167	0.1242	0.1101	0.1096	0.1082	0.1283	0.0987	0.0992	0.1056
145	93063	37.3	0.0913	0.0901	0.0943	0.1093	0.0842	0.085	0.0925	0.1034	0.4076	0.4165	0.3795	0.4398	0.3347	0.319	0.3212	0.2755	0.2999	0.3109	0.2929	0.2999	0.2281	0.2084	0.2042	0.1828	0.182	0.187	0.1795	0.1994	0.1484	0.141	0.1459	0.1414	0.1275	0.1307	0.1264	0.1503	0.1113	0.11	0.1176	0.1249	0.1106	0.1098	0.1091	0.1295	0.0984	0.099	0.1053
146	93709.3	37.3	0.0906	0.0894	0.0936	0.1082	0.085	0.0858	0.0936	0.1044	0.4122	0.4278	0.3859	0.4453	0.3467	0.3315	0.3338	0.2848	0.3071	0.3269	0.3106	0.316	0.2367	0.2167	0.2116	0.1875	0.1871	0.1922	0.1849	0.2047	0.1523	0.1443	0.1494	0.1438	0.1279	0.1329	0.1276	0.1524	0.113	0.1116	0.1198	0.1264	0.1111	0.1109	0.1103	0.1301	0.0992	0.0997	0.1063
147	94355.5	36.8	0.0893	0.0882	0.093	0.107	0.0838	0.0845	0.0921	0.1027	0.4219	0.4269	0.3906	0.4502	0.3516	0.3347	0.3378	0.291	0.3095	0.3337	0.3202	0.3285	0.2483	0.223	0.2188	0.192	0.1913	0.197	0.1893	0.2091	0.156	0.1474	0.1522	0.1457	0.1306	0.135	0.1302	0.1547	0.1128	0.1116	0.1191	0.1265	0.1112	0.1106	0.11	0.1299	0.0982	0.0993	0.106
148	95001.8	37	0.0901	0.0886	0.0926	0.1064	0.0837	0.0843	0.0916	0.1027	0.4267	0.4397	0.4024	0.4601	0.3584	0.3438	0.3482	0.3012	0.3101	0.3288	0.3235	0.3395	0.2533	0.2305	0.2245	0.1956	0.1971	0.2039	0.196	0.2162	0.1607	0.1511	0.1554	0.1478	0.133	0.1386	0.1334	0.1574	0.1146	0.113	0.1206	0.1278	0.1106	0.111	0.1118	0.1304	0.1003	0.101	0.1071
149	95648.1	37.4	0.0899	0.0885	0.0923	0.1075	0.0829	0.0835	0.0913	0.102	0.4287	0.4378	0.4029	0.4607	0.3671	0.3526	0.3573	0.3086	0.3143	0.3265	0.3241	0.3446	0.2598	0.2368	0.2337	0.2002	0.2015	0.209	0.2009	0.2207	0.1649	0.1548	0.1589	0.1503	0.1344	0.1406	0.1353	0.1591	0.1165	0.1149	0.1222	0.13	0.1125	0.1129	0.1145	0.1341	0.1009	0.1022	0.1079
150	96294.3	37.4	0.0901	0.0889	0.0932	0.1066	0.0829	0.0838	0.0918	0.1024	0.4363	0.4474	0.4109	0.4673	0.3728	0.3581	0.3634	0.3148	0.3193	0.325	0.3188	0.3471	0.2684	0.2483	0.2447	0.2074	0.2079	0.2169	0.2085	0.2277	0.1701	0.1592	0.1632	0.153	0.1377	0.1446	0.1391	0.1626	0.1185	0.1168	0.1236	0.1298	0.1146	0.1152	0.1158	0.1356	0.1012	0.1023	0.1083
151	96940.6	37.2	0.0902	0.089	0.0933	0.106	0.0835	0.0843	0.0918	0.1025	0.4453	0.4621	0.4219	0.4777	0.379	0.3658	0.3716	0.3224	0.3322	0.3345	0.3242	0.3478	0.2784	0.2608	0.2524	0.2115	0.2146	0.2241	0.2149	0.2337	0.1768	0.1646	0.1674	0.1554	0.1396	0.1471	0.1414	0.1645	0.121	0.1188	0.1252	0.1309	0.1146	0.1187	0.1165	0.1371	0.1034	0.1045	0.1108
152	97586.9	36.9	0.09	0.0887	0.0937	0.1072	0.0842	0.0851	0.0929	0.1041	0.4451	0.4532	0.4197	0.4758	0.3853	0.3724	0.3789	0.3297	0.3367	0.3327	0.3233	0.3471	0.2873	0.2653	0.2596	0.2191	0.2218	0.2317	0.2233	0.243	0.1809	0.1683	0.1715	0.1584	0.1432	0.1505	0.1449	0.1683	0.1222	0.12	0.1266	0.131	0.1171	0.1194	0.1183	0.1402	0.1051	0.1049	0.1122
153	98233.2	37	0.091	0.0895	0.0934	0.107	0.0839	0.0844	0.0918	0.1028	0.4512	0.4572	0.4212	0.4758	0.3889	0.376	0.3837	0.3358	0.3416	0.3373	0.3253	0.3478	0.2949	0.2731	0.2677	0.2234	0.228	0.2371	0.2286	0.2478	0.1887	0.1747	0.1765	0.1617	0.1471	0.1539	0.1475	0.1706	0.1253	0.1226	0.1287	0.1314	0.118	0.1209	0.1193	0.1413	0.1071	0.1062	0.1142
154	98879.5	37.3	0.0903	0.0887	0.0931	0.1063	0.0838	0.0845	0.0922	0.1027	0.456	0.4732	0.4312	0.4858	0.3961	0.3838	0.3919	0.3434	0.3547	0.3501	0.3365	0.3557	0.3045	0.2828	0.2773	0.2292	0.2346	0.2447	0.2362	0.2556	0.195	0.1804	0.1822	0.1645	0.1504	0.158	0.1518	0.1751	0.1278	0.1249	0.1309	0.1317	0.1196	0.1226	0.1202	0.1425	0.107	0.1068	0.1148
155	99525.7	37.4	0.0901	0.0889	0.0936	0.108	0.0844	0.0854	0.0933	0.1045	0.4573	0.4738	0.4342	0.488	0.4014	0.389	0.398	0.3488	0.36	0.3559	0.3425	0.361	0.311	0.2888	0.284	0.2348	0.2405	0.2519	0.2437	0.2623	0.2014	0.1862	0.1877	0.1687	0.1539	0.1619	0.1558	0.1786	0.1306	0.1278	0.1337	0.1338	0.1221	0.1253	0.1231	0.1459	0.1091	0.1089	0.1167
156	100172	37.4	0.0895	0.0879	0.0923	0.1052	0.0837	0.0842	0.092	0.1025	0.46	0.4757	0.4357	0.4906	0.4072	0.3941	0.4026	0.3546	0.3678	0.363	0.3485	0.3695	0.3189	0.2965	0.2908	0.2375	0.2478	0.2608	0.2524	0.2695	0.2076	0.1916	0.1922	0.1709	0.1562	0.1642	0.158	0.1802	0.1337	0.1303	0.1352	0.134	0.1248	0.1263	0.1233	0.1461	0.1102	0.1097	0.1167
157	100818	37.2	0.0906	0.0892	0.0941	0.1088	0.0833	0.084	0.0922	0.103	0.4653	0.4796	0.4396	0.4947	0.4111	0.399	0.4085	0.3619	0.3755	0.368	0.3536	0.3759	0.3268	0.3057	0.2995	0.2448	0.2574	0.2714	0.2623	0.2794	0.2157	0.1988	0.1985	0.1749	0.1599	0.1688	0.1627	0.1853	0.1369	0.1336	0.1381	0.1366	0.1267	0.1292	0.1253	0.1489	0.1108	0.1106	0.1183
158	101464	36.8	0.0892	0.0879	0.0931	0.1064	0.0833	0.0841	0.0916	0.1028	0.4671	0.479	0.4413	0.4956	0.4158	0.4039	0.4127	0.3659	0.3823	0.3744	0.3607	0.3827	0.3333	0.3112	0.3057	0.2514	0.2681	0.2858	0.2725	0.2887	0.2231	0.2042	0.2042	0.1787	0.1634	0.1733	0.1671	0.1897	0.1398	0.1364	0.1406	0.1382	0.1291	0.1297	0.1275	0.1501	0.112	0.1113	0.1191
159	102111	37.2	0.0905	0.089	0.0937	0.1065	0.0835	0.0842	0.0918	0.1026	0.4689	0.4814	0.4436	0.4969	0.422	0.4096	0.4189	0.3699	0.3861	0.3808	0.3675	0.3888	0.3439	0.3204	0.3144	0.2556	0.28	0.3021	0.2885	0.302	0.2308	0.2109	0.2103	0.1825	0.1678	0.1779	0.1712	0.194	0.1419	0.1382	0.142	0.1384	0.1307	0.1311	0.1294	0.1528	0.1134	0.1124	0.1205
160	102757	37.5	0.0899	0.0882	0.0929	0.1056	0.0835	0.0841	0.0915	0.1026	0.4744	0.4993	0.4561	0.5103	0.4236	0.4122	0.4227	0.3742	0.3997	0.3992	0.384	0.4048	0.351	0.3289	0.3238	0.2624	0.2931	0.3172	0.3022	0.3151	0.2399	0.2201	0.2185	0.1879	0.1725	0.1837	0.1769	0.1999	0.1465	0.1423	0.1457	0.1404	0.1322	0.1346	0.1319	0.1552	0.1149	0.1136	0.1215
161	103403	37.5	0.0902	0.0887	0.0938	0.1077	0.0848	0.0854	0.0929	0.104	0.4769	0.4979	0.4533	0.5069	0.4306	0.4182	0.4288	0.38	0.4043	0.4015	0.3873	0.4089	0.3599	0.3361	0.331	0.2701	0.3011	0.3271	0.3177	0.3333	0.2492	0.2275	0.2256	0.1914	0.1776	0.189	0.1821	0.2054	0.15	0.1457	0.1485	0.1424	0.1349	0.1377	0.1339	0.1574	0.118	0.1163	0.1237
162	104050	37	0.0904	0.0889	0.0933	0.1071	0.0839	0.0847	0.0917	0.103	0.4829	0.5039	0.4642	0.5163	0.4306	0.4198	0.4309	0.3867	0.414	0.4126	0.3988	0.4204	0.363	0.3414	0.3379	0.2759	0.3045	0.3271	0.3205	0.3415	0.2612	0.2389	0.2343	0.1969	0.1818	0.1945	0.1873	0.2105	0.1554	0.1509	0.1527	0.1455	0.1362	0.1401	0.136	0.1589	0.1192	0.1174	0.1245
163	104696	36.6	0.0909	0.0893	0.0937	0.1092	0.0842	0.0847	0.0925	0.1036	0.4862	0.5038	0.4654	0.5172	0.4336	0.4233	0.4349	0.3918	0.421	0.4129	0.402	0.4253	0.3682	0.347	0.3447	0.2836	0.3033	0.3274	0.3199	0.3442	0.2687	0.2451	0.2432	0.2023	0.1863	0.2002	0.1935	0.216	0.1601	0.1548	0.1565	0.1481	0.1395	0.143	0.1395	0.162	0.1219	0.1194	0.1269
164	105342	36.6	0.0922	0.0906	0.0947	0.1097	0.085	0.0859	0.0933	0.1045	0.4901	0.5059	0.4693	0.5216	0.4409	0.4297	0.4402	0.3972	0.4233	0.4177	0.4061	0.43	0.3778	0.3557	0.3534	0.2898	0.3053	0.3239	0.3168	0.3437	0.2747	0.2521	0.2509	0.2095	0.1922	0.2084	0.2012	0.2243	0.1658	0.1603	0.1605	0.1509	0.1434	0.1475	0.1438	0.1667	0.125	0.1223	0.1293
165	105988	37	0.0903	0.0888	0.0938	0.1069	0.0839	0.0847	0.092	0.1035	0.4911	0.5125	0.4707	0.526	0.4445	0.4336	0.4443	0.4015	0.4235	0.4254	0.411	0.4369	0.3832	0.3615	0.3598	0.2965	0.3105	0.3196	0.3117	0.3362	0.283	0.2621	0.2597	0.2128	0.1968	0.2135	0.2061	0.2292	0.1691	0.1636	0.1631	0.1518	0.1451	0.15	0.1464	0.1691	0.1266	0.1236	0.131
166	106635	37.3	0.0904	0.0889	0.0943	0.1082	0.0844	0.0852	0.0927	0.1041	0.4916	0.521	0.4766	0.5298	0.4466	0.4371	0.4505	0.403	0.4282	0.4337	0.4189	0.4433	0.3907	0.3697	0.3684	0.3033	0.3187	0.3271	0.3167	0.3395	0.2917	0.2674	0.2684	0.2194	0.2038	0.2228	0.2153	0.2388	0.1745	0.1689	0.168	0.1551	0.1479	0.1532	0.1502	0.1732	0.1302	0.1271	0.1343
167	107281	37.5	0.0908	0.0891	0.0933	0.1069	0.084	0.0846	0.0924	0.1032	0.4947	0.5303	0.4856	0.539	0.4477	0.4396	0.4535	0.4039	0.4343	0.4456	0.431	0.4543	0.3947	0.3756	0.3748	0.3066	0.3298	0.3426	0.3278	0.3482	0.3013	0.2775	0.276	0.2259	0.2086	0.2284	0.2208	0.2443	0.1788	0.173	0.1706	0.1557	0.1516	0.1568	0.1528	0.1759	0.1313	0.1277	0.1346
168	107927	37.4	0.0906	0.0892	0.0934	0.1078	0.0838	0.0847	0.0922	0.1031	0.4982	0.5206	0.4777	0.5319	0.4543	0.4435	0.4567	0.4117	0.4337	0.4369	0.4239	0.4491	0.4013	0.3797	0.3795	0.3147	0.3275	0.3387	0.3281	0.3493	0.3107	0.2859	0.2872	0.2314	0.2138	0.234	0.2269	0.2503	0.1856	0.179	0.1759	0.1587	0.154	0.16	0.1566	0.1787	0.1351	0.1309	0.1372
169	108574	37.2	0.0907	0.0892	0.0939	0.1082	0.0844	0.085	0.0928	0.1035	0.5025	0.53	0.4847	0.538	0.4593	0.4498	0.4627	0.4174	0.4445	0.448	0.4349	0.4575	0.4079	0.3864	0.3874	0.323	0.3468	0.3524	0.3407	0.3621	0.3178	0.293	0.294	0.2372	0.2201	0.2406	0.2332	0.2563	0.1922	0.1848	0.1809	0.1619	0.1577	0.164	0.1603	0.1823	0.1387	0.1341	0.1403
170	109220	36.8	0.0905	0.0886	0.0928	0.1073	0.0832	0.0838	0.0914	0.1022	0.5059	0.5341	0.4907	0.5439	0.4578	0.4495	0.463	0.4191	0.4521	0.4519	0.4375	0.4624	0.4086	0.3885	0.3908	0.327	0.3563	0.3596	0.3464	0.3694	0.3225	0.2989	0.3007	0.241	0.2253	0.2475	0.2402	0.2631	0.1978	0.1903	0.1853	0.1645	0.1611	0.1681	0.1643	0.1867	0.1413	0.1365	0.143
171	109866	37	0.0911	0.0896	0.094	0.108	0.0842	0.0849	0.0923	0.1038	0.5082	0.5333	0.4884	0.5418	0.4637	0.4555	0.4678	0.4225	0.4544	0.4528	0.4394	0.4636	0.4161	0.396	0.3972	0.333	0.3597	0.3657	0.3518	0.3758	0.331	0.3074	0.3084	0.245	0.2317	0.2533	0.2471	0.2704	0.2045	0.1967	0.1913	0.1683	0.1643	0.1717	0.1679	0.1906	0.1442	0.1387	0.1449
172	110512	37.4	0.0906	0.0892	0.0942	0.108	0.0834	0.0842	0.092	0.1031	0.51	0.5327	0.4908	0.5443	0.4684	0.4588	0.4712	0.426	0.4528	0.4529	0.4431	0.4679	0.4226	0.4016	0.4044	0.3394	0.3652	0.3713	0.3608	0.3839	0.3409	0.3169	0.3186	0.2508	0.2388	0.2655	0.2584	0.2806	0.2107	0.2027	0.1967	0.1716	0.1684	0.1766	0.173	0.1955	0.1477	0.1423	0.1485
173	111159	37.2	0.0902	0.0888	0.0939	0.1085	0.0836	0.0842	0.0919	0.1032	0.5125	0.5436	0.499	0.5509	0.4693	0.4612	0.4746	0.428	0.4601	0.4643	0.4523	0.4747	0.4253	0.4052	0.408	0.3424	0.3769	0.3827	0.3691	0.3939	0.3476	0.3243	0.326	0.2577	0.2456	0.2786	0.2712	0.2912	0.219	0.211	0.2043	0.1761	0.1728	0.1819	0.1789	0.2017	0.1523	0.1464	0.1522
174	111805	36.9	0.0902	0.0884	0.0931	0.1064	0.0844	0.0849	0.0925	0.1037	0.5122	0.5425	0.4955	0.5481	0.4739	0.4655	0.4782	0.4305	0.4617	0.4647	0.4517	0.4766	0.4324	0.4129	0.4152	0.3478	0.3802	0.3864	0.371	0.3982	0.3551	0.3315	0.3337	0.2641	0.2526	0.2882	0.2813	0.302	0.2217	0.2144	0.2074	0.1781	0.1775	0.1859	0.1827	0.2056	0.1547	0.148	0.1534
175	112451	36.8	0.0885	0.0872	0.0929	0.1064	0.0841	0.0848	0.0921	0.1039	0.5185	0.5472	0.5033	0.5557	0.4752	0.4669	0.4797	0.4344	0.4685	0.4734	0.4608	0.4837	0.4337	0.414	0.4182	0.3536	0.3879	0.3953	0.3826	0.4071	0.3595	0.3367	0.3401	0.2703	0.2619	0.3028	0.294	0.3162	0.2377	0.2251	0.2162	0.1832	0.1816	0.192	0.1897	0.212	0.1598	0.1527	0.158
176	113097	37.2	0.0892	0.0879	0.093	0.1056	0.0831	0.0837	0.0916	0.1027	0.5218	0.5618	0.5154	0.5663	0.4739	0.469	0.4828	0.4358	0.4765	0.4857	0.4727	0.4934	0.4373	0.4188	0.4224	0.3572	0.4	0.4103	0.3955	0.4204	0.3669	0.3448	0.3504	0.2773	0.2751	0.3226	0.3148	0.3357	0.2458	0.2346	0.2255	0.1881	0.1864	0.1981	0.1957	0.2186	0.1651	0.1576	0.1624
177	113744	37.4	0.0904	0.0891	0.0936	0.1087	0.0833	0.0838	0.0915	0.1033	0.5238	0.5626	0.516	0.5664	0.478	0.4718	0.4857	0.4378	0.4799	0.4875	0.4742	0.4947	0.4416	0.4231	0.4269	0.3602	0.4059	0.4137	0.3983	0.4241	0.3735	0.3506	0.3559	0.2836	0.2874	0.331	0.3209	0.3435	0.2524	0.2399	0.231	0.1926	0.1904	0.2028	0.2006	0.2234	0.1692	0.1613	0.1658
178	114390	37.3	0.0904	0.0888	0.093	0.1063	0.0852	0.085	0.0927	0.1039	0.5259	0.5662	0.518	0.5691	0.4795	0.4741	0.4885	0.4409	0.4827	0.4931	0.4787	0.5012	0.4449	0.428	0.4319	0.3665	0.41	0.4219	0.4046	0.4311	0.3786	0.3566	0.3624	0.289	0.2981	0.3306	0.3205	0.3438	0.2582	0.2526	0.2417	0.1986	0.1975	0.2116	0.2091	0.232	0.1759	0.1671	0.1708
179	115036	36.9	0.0901	0.0889	0.0938	0.1074	0.0835	0.0837	0.0919	0.103	0.5261	0.5668	0.5182	0.5679	0.482	0.4769	0.4901	0.4445	0.4833	0.493	0.4804	0.5023	0.4493	0.4315	0.4359	0.3728	0.4132	0.4247	0.4069	0.4345	0.3854	0.3631	0.3699	0.2968	0.3049	0.3254	0.3151	0.3428	0.268	0.2619	0.2502	0.2045	0.2013	0.2161	0.2142	0.2375	0.1803	0.1708	0.1742
180
181
182
183
184
185
186
187
188
189
190
191
192
193
194
195
196
197
198
199
200
201
202
203
204
205
206
207
208
209
210
211
212
213
214
215
216
217
218
219
220
221
222
223
224
225
226
227
228
229
230
231
232
233
234
235
236
237
238
239
240
241
242
243
244
245
246
247
248
249
250
251
252
253
254
255
256
257
258
259
260
261
262
263
264
265
266
267
268
269
270
271
272
273
274
275
276
277
278
279
280
281
282
283
284
285
286
287
288
GFP
Cycle Nr.	Time [s]	Temp. [∞C]	A1	B1	C1	D1	E1	F1	G1	H1	A2	B2	C2	D2	E2	F2	G2	H2	A3	B3	C3	D3	E3	F3	G3	H3	A4	B4	C4	D4	E4	F4	G4	H4	A5	B5	C5	D5	E5	F5	G5	H5	A6	B6	C6	D6	E6	F6	G6
1	0	36.9	150	145	149	147	146	142	142	144	153	160	151	165	157	152	150	152	151	151	150	151	147	149	145	146	149	148	142	148	146	141	143	143	139	146	148	146	144	144	142	136	147	144	141	139	141	134	138
2	646.3	37.3	126	124	126	123	122	122	122	123	128	133	126	135	131	126	127	126	129	127	127	126	124	127	122	123	126	125	121	125	123	120	122	122	117	123	125	122	123	123	121	115	124	120	118	118	119	115	118
3	1292.6	36.5	127	125	126	126	125	125	123	125	127	134	128	136	131	128	128	129	129	128	128	128	126	128	125	124	127	126	121	126	124	122	123	123	118	124	127	123	124	124	122	117	125	122	119	119	120	115	119
4	1938.8	36.8	128	125	127	125	124	122	120	122	129	134	126	135	131	126	125	125	128	128	128	127	125	125	121	122	126	126	121	125	122	119	120	120	119	123	125	123	124	122	119	114	124	121	118	118	120	112	116
5	2585.1	37.3	126	124	124	123	123	122	122	122	126	133	124	135	129	126	125	125	126	128	125	125	123	124	120	122	125	124	118	123	122	119	120	121	117	124	123	121	121	122	120	114	121	119	119	116	119	113	118
6	3231.4	37.3	126	124	125	124	122	123	121	123	127	133	125	135	130	127	126	127	126	128	126	126	124	125	123	124	125	123	119	124	122	120	122	120	116	123	124	122	121	122	120	116	121	120	119	116	118	113	118
7	3877.6	37.3	127	124	124	124	123	124	123	122	127	132	125	136	130	125	126	127	126	128	126	125	123	125	121	124	125	124	120	123	123	119	121	121	117	124	123	122	122	122	120	115	123	120	118	117	118	115	119
8	4523.9	37	127	125	124	124	122	123	122	123	128	133	126	135	130	125	126	128	128	128	126	126	125	124	122	123	125	125	120	124	122	118	120	121	117	123	124	122	122	123	120	117	122	119	118	117	118	114	117
9	5170.2	36.8	130	126	127	126	124	125	123	123	131	136	127	136	132	129	128	126	129	129	128	128	127	126	123	123	128	127	122	125	123	123	123	122	119	124	126	124	123	125	122	115	125	122	120	119	120	116	120
10	5816.4	36.8	129	126	128	126	124	124	124	126	129	136	127	138	131	128	130	128	130	129	128	126	126	126	123	124	129	126	122	126	124	121	121	122	119	126	125	123	123	123	121	118	124	122	120	118	119	115	119
11	6462.7	36.5	130	128	128	126	125	126	124	127	131	137	131	138	132	129	128	131	130	130	129	128	127	127	124	125	130	127	122	127	124	123	123	123	120	126	127	124	124	126	123	119	126	123	120	119	120	117	119
12	7109	37	127	126	125	125	123	124	122	127	129	134	126	137	130	127	129	129	128	130	125	126	123	126	124	127	126	125	120	124	122	121	123	124	118	124	124	123	122	123	121	118	124	121	117	118	119	115	119
13	7755.2	37.5	128	126	127	126	125	125	124	123	130	136	127	138	131	128	128	128	129	128	127	127	126	126	122	124	125	125	120	125	124	120	122	123	118	124	125	122	122	123	121	117	124	120	118	118	119	115	118
14	8401.5	37.5	133	132	131	131	129	129	128	129	134	142	132	143	137	134	132	134	134	134	132	132	130	131	129	130	132	131	125	130	128	127	127	128	123	129	131	129	126	129	126	121	129	127	124	122	124	120	122
15	9047.7	37.3	128	124	127	123	123	124	121	124	132	135	127	136	132	127	126	127	129	128	128	128	124	124	122	123	126	127	120	125	124	120	120	121	117	124	125	123	122	122	120	117	123	120	119	117	119	114	118
16	9694	36.8	133	132	132	128	129	128	128	127	136	141	133	141	136	133	131	133	135	134	134	132	129	130	126	128	133	132	125	131	127	124	125	126	125	131	131	129	127	128	125	121	129	128	125	123	122	119	124
17	10340.3	36.6	135	132	134	132	131	132	130	132	136	140	134	146	139	135	134	135	136	135	134	133	132	133	129	132	134	133	126	133	129	126	129	129	124	131	132	130	129	132	127	124	131	128	126	125	125	122	123
18	10986.6	36.8	131	129	129	127	127	126	124	127	132	137	130	139	134	130	130	131	132	131	128	128	128	127	125	127	128	129	122	126	125	123	124	124	121	127	127	125	125	125	123	119	126	124	121	119	121	116	121
19	11632.8	36.8	136	132	133	129	128	128	128	129	136	142	134	141	135	132	131	135	136	135	134	130	129	130	127	130	133	132	127	129	126	124	126	127	124	131	131	126	127	128	126	120	131	127	125	121	123	119	122
20	12279.1	37.4	132	131	133	131	130	129	128	130	135	139	132	142	137	132	132	135	135	134	131	131	130	132	128	129	132	131	124	130	127	127	127	127	122	130	131	128	127	128	126	122	129	126	123	122	124	118	122
21	12925.4	37.4	129	126	127	125	125	124	123	125	132	135	129	138	132	129	128	129	129	129	127	127	126	127	124	125	127	127	122	125	123	121	123	124	120	125	126	124	123	123	121	117	125	122	119	118	119	115	119
22	13571.6	37.4	128	126	127	126	124	123	123	124	131	134	128	137	132	128	128	129	129	128	128	126	124	126	123	124	126	127	120	124	123	120	122	122	120	124	125	122	123	123	119	115	125	123	119	116	119	113	119
23	14217.9	37.2	133	130	132	130	129	129	127	130	136	141	134	142	138	133	132	135	134	134	131	130	130	130	128	129	132	131	125	130	129	125	128	126	123	130	129	128	127	128	126	121	130	125	123	122	124	120	123
24	14864.2	37	128	125	126	125	124	127	125	126	130	137	126	138	132	130	131	132	129	128	127	127	125	126	125	126	127	126	122	125	123	124	124	124	118	125	126	122	122	126	123	119	125	121	119	117	119	116	122
25	15510.4	36.9	132	129	130	127	127	127	125	127	133	139	129	139	134	129	130	131	130	130	129	129	126	129	126	128	130	128	124	127	125	124	125	125	121	127	127	124	125	127	124	119	126	123	121	121	121	116	122
26	16156.7	36.8	134	133	132	133	129	130	129	127	137	142	135	143	139	133	134	134	135	135	134	133	130	133	129	128	134	133	127	130	130	125	129	127	125	132	130	128	129	130	127	121	131	128	124	124	125	120	124
27	16803	37	128	126	127	125	123	123	122	124	132	135	128	136	132	126	129	129	129	128	126	127	125	126	122	124	127	127	120	125	121	118	122	123	117	125	124	122	122	123	120	118	124	122	118	117	118	114	118
28	17449.2	37.4	128	127	128	127	125	125	124	126	131	136	129	138	134	128	128	130	129	129	127	127	125	126	124	125	127	126	121	126	124	121	122	124	119	125	124	123	123	123	122	118	124	122	119	117	120	114	120
29	18095.5	37.3	133	130	131	130	129	130	126	130	136	141	133	144	138	134	133	133	133	133	132	132	130	132	128	129	131	130	126	130	127	124	127	128	123	130	129	128	127	128	125	123	128	127	122	121	123	119	124
30	18741.7	37	128	127	128	127	127	128	125	127	132	137	129	138	135	131	131	132	130	129	128	126	127	130	125	126	127	126	121	126	126	123	124	124	119	125	126	123	125	124	123	120	124	121	118	119	122	116	120
31	19388	36.8	131	128	129	127	125	127	126	126	133	138	130	139	135	130	131	131	132	130	129	128	126	128	125	127	128	128	123	127	124	123	125	126	121	127	127	125	123	125	122	120	126	124	120	118	121	115	119
32	20034.3	36.9	135	132	133	133	131	130	130	132	138	143	136	146	139	137	135	137	137	135	135	133	132	133	130	132	134	132	128	132	129	128	129	131	127	132	133	129	129	131	128	124	131	127	125	124	126	121	125
33	20680.6	36.8	130	127	129	127	127	126	124	127	134	139	132	142	136	130	131	130	133	131	130	129	126	127	125	128	130	129	122	128	126	123	124	124	121	126	127	126	125	126	123	120	128	122	121	119	120	116	121
34	21326.8	36.8	131	129	130	128	128	127	125	126	135	139	131	142	135	131	132	132	133	131	130	129	127	128	125	128	129	129	124	126	125	121	124	125	121	126	127	125	124	127	123	119	128	124	121	119	121	116	120
35	21973.1	37.2	134	131	131	131	128	129	127	129	135	142	135	146	138	134	133	135	134	133	133	132	131	130	129	130	133	130	127	129	128	126	127	128	122	129	130	127	127	127	125	120	128	125	124	121	124	118	123
36	22619.4	37.5	128	127	127	126	125	124	124	124	133	136	129	141	134	127	130	129	132	130	128	127	127	128	123	126	127	127	122	126	123	119	122	123	120	125	126	124	124	124	122	117	126	122	118	118	119	114	119
37	23265.6	37.3	133	131	131	131	128	129	128	128	136	141	134	144	138	135	134	135	133	133	131	131	129	130	129	130	132	130	125	128	126	125	125	127	122	129	130	127	126	127	124	121	131	125	122	122	124	118	122
38	23911.9	36.9	136	132	134	130	128	129	128	128	140	143	136	143	138	133	135	135	136	134	132	131	129	131	127	129	133	132	127	129	127	125	126	128	124	129	130	127	127	126	125	121	130	128	125	121	123	119	122
39	24558.1	36.8	131	129	129	128	127	126	125	127	134	137	133	142	136	132	132	132	132	132	130	130	128	129	126	128	130	129	124	127	125	123	125	124	121	127	128	125	125	124	123	121	126	124	120	119	120	117	120
40	25204.4	37	133	130	132	131	129	130	128	131	137	141	134	144	138	136	136	137	133	133	132	132	129	133	130	131	133	131	125	128	128	125	129	131	123	128	129	126	126	129	127	123	128	126	121	121	124	121	123
41	25850.7	37.3	129	126	126	125	123	124	122	125	133	137	130	138	134	129	130	131	130	131	127	128	123	127	123	126	128	127	121	125	124	120	123	122	118	124	125	122	123	123	121	117	125	123	118	117	118	114	119
42	26496.9	37.5	134	130	131	131	129	129	128	129	139	141	135	144	139	134	135	137	136	134	132	131	130	131	128	131	130	131	127	131	128	125	127	126	122	129	131	127	128	127	126	122	129	125	124	122	123	120	123
43	27143.2	37.3	128	126	126	125	124	124	123	124	134	137	130	140	136	130	130	130	131	131	130	128	125	127	124	126	128	126	122	125	123	122	122	122	120	124	127	123	122	123	120	118	125	122	119	117	118	112	119
44	27789.5	36.6	130	129	129	127	125	125	125	126	136	139	134	142	137	133	132	133	133	132	130	130	129	128	126	128	130	128	125	127	125	123	124	125	121	128	127	124	123	126	123	120	126	121	121	119	121	118	120
45	28435.7	36.9	131	129	129	128	127	126	126	127	135	140	132	142	136	131	132	133	132	133	130	130	127	128	125	128	129	127	124	127	124	122	124	125	120	126	126	125	123	126	123	119	127	121	119	118	120	115	121
46	29082	37.3	129	125	127	124	124	124	123	125	134	138	131	140	135	132	131	131	131	130	128	128	125	127	124	127	126	126	120	125	122	122	122	122	119	126	124	122	122	123	120	118	125	122	118	117	118	113	118
47	29728.3	37.5	132	131	131	129	128	129	127	128	138	143	136	145	139	134	135	134	136	134	132	133	130	131	129	131	132	129	126	130	127	124	125	128	123	129	130	128	127	129	126	123	128	126	123	121	123	119	123
48	30374.5	37.4	130	127	128	126	125	124	122	125	135	140	132	142	136	131	131	132	131	130	130	128	127	126	125	126	129	127	122	125	124	120	121	123	120	125	125	124	122	124	121	119	124	120	119	117	119	116	120
49	31020.8	37.1	131	125	126	126	125	126	124	126	138	139	133	141	135	130	131	133	134	130	130	129	127	127	125	126	131	126	121	126	122	122	121	123	122	126	124	123	122	124	122	118	127	123	119	118	119	112	119
50	31667.1	36.6	131	128	130	128	127	126	125	127	139	142	135	144	139	134	133	135	133	131	130	129	128	130	126	128	129	129	123	127	126	123	124	127	121	128	128	125	125	125	123	119	127	123	120	120	121	115	120
51	32313.3	37	128	126	127	128	125	126	125	127	136	139	133	145	139	133	134	133	131	130	129	130	129	130	127	129	128	126	119	126	125	123	124	126	119	123	124	124	125	125	122	120	124	121	118	119	122	116	121
52	32959.6	37.4	133	131	133	131	129	128	126	129	140	144	138	146	141	135	137	139	138	134	133	134	131	132	128	132	133	131	126	129	127	125	125	127	124	129	129	127	127	127	124	120	130	126	122	120	123	118	123
53	33605.9	37.4	129	126	127	126	125	125	124	126	137	141	133	144	137	133	133	134	134	130	129	128	127	127	124	128	129	128	121	126	123	121	122	124	120	125	126	123	123	124	122	117	125	121	118	118	119	115	119
54	34252.1	36.9	136	133	134	132	129	128	127	129	143	148	140	149	142	137	137	138	139	137	136	135	130	132	130	133	134	133	129	132	127	126	127	129	125	132	132	128	127	128	126	122	132	127	126	124	124	118	122
55	34898.4	36.8	131	130	131	128	126	127	124	127	140	142	138	146	140	134	135	135	135	134	133	132	129	130	127	129	131	128	123	127	126	123	125	126	122	128	127	125	124	126	123	120	126	123	120	119	121	116	119
56	35544.6	36.8	131	128	129	127	126	126	125	126	141	143	137	146	140	134	136	136	135	133	132	130	129	129	127	129	131	129	124	128	126	123	126	126	123	126	127	124	125	126	124	119	129	124	121	119	122	117	120
57	36190.9	37	133	132	131	129	129	129	128	131	142	147	140	149	143	140	138	143	138	135	134	134	132	133	130	135	132	130	126	130	127	127	127	130	124	130	129	128	128	128	125	123	130	126	123	122	124	118	123
58	36837.2	37.4	129	125	128	125	124	123	122	125	141	143	135	146	139	136	133	137	134	132	130	130	128	130	126	127	129	128	123	127	124	120	123	124	121	126	125	124	124	124	122	117	126	124	120	118	119	114	117
59	37483.4	37.4	129	128	128	127	125	125	123	126	141	143	138	147	141	135	136	135	134	131	132	131	128	129	126	128	131	128	123	127	123	121	124	124	121	127	127	124	123	124	122	119	127	122	120	118	119	116	118
60	38129.7	36.9	131	129	130	127	125	124	124	124	143	146	140	145	140	134	136	136	135	134	132	133	128	129	127	129	131	130	126	128	124	121	123	125	122	127	126	125	123	124	121	117	127	125	121	120	118	115	118
61	38776	36.8	132	130	130	128	127	126	125	124	145	146	140	150	144	139	137	136	137	135	134	133	131	132	129	131	131	130	125	128	126	125	126	125	123	128	129	126	126	125	122	121	128	124	121	120	121	116	121
62	39422.2	36.8	136	132	134	132	132	131	130	129	150	151	145	153	147	142	142	144	141	138	138	137	135	136	132	133	135	134	129	133	130	128	130	129	126	133	132	130	130	132	128	121	134	128	125	124	125	120	124
63	40068.5	36.7	132	130	130	128	126	128	126	128	145	147	141	151	145	140	139	140	137	136	135	134	132	133	129	132	133	131	126	129	126	124	126	127	123	128	126	126	126	127	124	121	129	124	120	119	121	117	121
64	40714.8	37.2	130	126	128	126	125	125	123	127	144	148	139	150	143	136	137	142	137	134	132	132	130	131	128	132	132	128	124	126	124	121	124	128	122	126	126	124	123	125	122	121	126	122	120	118	119	115	119
65	41361	37.3	133	130	132	131	129	130	128	129	149	151	144	156	146	142	142	144	140	138	136	136	134	135	130	134	134	133	128	132	130	128	128	129	123	131	129	128	128	128	127	122	129	126	123	122	124	119	121
66	42007.3	37.3	129	127	128	125	124	125	125	125	146	148	142	152	144	138	138	140	136	135	132	132	130	130	127	130	132	128	123	127	124	123	125	126	121	126	126	125	123	125	123	119	127	122	119	119	121	116	118
67	42653.6	37.4	135	132	133	131	129	130	128	131	153	154	145	157	149	144	143	145	142	139	137	137	135	136	133	134	136	134	129	134	130	127	130	130	125	132	131	129	128	130	127	123	131	127	124	123	125	120	125
68	43299.8	37.4	130	127	127	125	125	126	123	125	150	149	143	153	145	141	139	142	138	135	135	132	131	132	128	131	131	129	125	127	124	123	125	127	121	125	128	124	123	123	122	117	127	123	120	118	120	114	120
69	43946.1	37.3	130	127	127	126	125	124	124	124	150	149	143	153	146	139	140	141	137	134	134	134	131	132	128	131	132	129	124	128	124	123	125	125	121	126	126	125	123	124	123	120	127	123	117	117	120	115	119
70	44592.4	37.3	134	130	132	131	129	129	128	131	155	156	150	161	152	144	145	147	142	141	139	138	136	137	133	137	135	134	130	132	130	129	128	130	126	130	131	128	128	129	127	124	131	128	123	123	124	120	124
71	45238.6	37.4	130	127	129	126	124	126	125	125	153	153	147	158	148	143	143	143	140	136	134	133	132	133	129	131	132	130	126	129	127	124	125	126	121	126	125	125	124	124	123	119	127	123	119	117	119	116	119
72	45884.9	37.5	130	128	127	128	126	124	123	126	157	154	147	158	149	145	142	144	140	138	135	134	132	135	131	133	133	130	125	129	127	125	125	128	122	127	128	125	124	125	123	122	127	122	120	119	120	115	120
73	46531.2	37.4	134	132	133	131	130	131	129	130	160	159	153	164	155	149	148	150	144	142	140	139	137	139	134	137	137	134	129	134	132	129	129	130	127	131	132	130	128	129	128	123	130	127	124	123	124	120	123
74	47177.4	37.4	131	127	128	128	125	127	125	126	159	159	151	161	153	148	146	149	141	139	137	136	134	135	132	135	134	130	126	129	127	125	125	127	122	127	127	125	125	125	124	120	128	123	121	120	121	117	120
75	47823.7	37.5	135	132	133	131	129	129	129	131	164	163	153	166	156	152	151	152	144	144	142	140	138	138	135	138	138	134	131	133	131	130	128	133	126	131	133	130	129	129	128	124	131	129	124	123	124	120	125
76	48470	37.4	130	127	127	128	125	126	123	126	162	159	153	164	154	149	148	151	143	140	137	138	135	135	132	134	134	130	127	131	128	125	126	128	122	126	127	125	125	126	124	120	127	123	120	118	121	116	120
77	49116.2	37.4	129	128	128	126	125	126	124	125	161	162	154	166	154	151	149	152	143	141	138	139	135	135	132	135	135	130	127	131	129	126	127	129	124	127	127	126	125	125	124	121	129	123	120	118	120	116	120
78	49762.5	37.3	135	131	132	131	129	132	130	129	168	166	158	172	159	154	155	156	148	145	143	142	140	140	138	140	137	135	131	135	133	131	130	132	126	132	131	130	129	130	127	126	132	126	124	123	124	120	124
79	50408.7	37.3	130	127	129	127	125	123	124	127	166	165	157	167	158	156	150	153	146	142	141	139	136	138	134	136	135	132	127	131	128	127	126	129	123	127	127	124	125	126	123	121	128	123	119	118	120	118	119
80	51055	37.4	130	127	128	126	125	125	124	126	168	167	160	170	160	155	152	155	146	142	141	139	137	138	133	135	136	133	128	130	129	127	128	128	123	127	128	125	125	126	122	122	128	124	120	120	121	117	120
81	51701.3	37.3	130	126	129	126	125	126	124	125	171	168	161	173	161	155	153	156	148	142	141	140	138	138	134	138	135	132	128	131	128	127	127	128	123	128	127	127	124	126	122	121	128	123	119	119	121	115	120
82	52347.5	37.2	131	127	129	127	126	126	123	127	174	171	162	174	162	158	155	157	146	144	143	140	139	139	136	139	136	132	128	132	129	128	128	130	123	128	128	126	125	126	125	122	129	123	120	119	120	117	119
83	52993.8	37.3	135	133	130	132	131	129	128	130	180	176	169	182	168	165	163	165	151	149	146	146	143	145	140	143	141	137	132	137	134	132	132	134	128	131	134	131	131	130	128	124	133	127	125	123	124	121	123
84	53640.1	37.4	131	128	128	128	125	126	124	126	179	175	167	180	166	163	159	160	149	146	143	144	140	140	136	139	137	135	129	133	130	127	129	130	125	128	129	126	125	126	124	121	130	125	120	119	121	115	120
85	54286.3	37.2	130	126	129	127	125	126	124	126	183	177	170	183	170	164	161	163	150	147	145	145	140	141	137	141	137	132	129	133	130	129	129	132	124	127	129	126	126	127	124	121	129	123	121	120	121	116	120
86	54932.6	37.3	135	131	131	131	129	130	128	130	189	183	175	187	174	170	166	170	154	151	149	149	145	147	142	146	143	138	134	137	135	134	133	136	127	133	132	131	130	130	130	125	132	127	125	124	125	121	125
87	55578.9	37.4	132	128	129	127	125	127	124	126	188	183	175	188	175	169	166	167	153	149	147	147	143	143	139	142	139	135	130	133	131	130	129	132	124	129	128	128	126	127	125	122	130	124	121	120	120	117	120
88	56225.2	37.4	131	129	130	126	126	125	124	127	192	187	179	193	176	171	168	171	155	151	148	148	144	146	140	145	140	137	131	134	132	130	130	133	125	127	129	128	128	128	124	123	130	125	121	120	122	117	121
89	56871.4	37.4	136	131	134	131	129	131	129	130	198	194	185	200	182	178	172	176	160	157	152	152	149	149	146	148	144	139	138	140	138	134	134	138	129	134	135	132	132	133	130	127	134	128	126	124	127	121	125
90	57517.7	37.4	131	128	129	128	125	126	124	126	200	193	185	199	184	176	172	175	158	154	151	151	147	145	141	145	141	138	132	137	132	130	130	132	125	129	130	128	127	127	124	121	128	124	121	120	122	117	122
91	58164	37.5	131	127	128	127	126	125	124	126	204	197	189	205	185	181	175	179	160	155	152	151	148	149	144	148	141	137	133	136	135	131	132	134	126	130	130	127	128	129	126	125	130	123	121	121	122	118	122
92	58810.3	37.3	135	134	134	132	129	129	130	131	211	201	196	211	192	185	181	182	164	160	157	157	152	152	149	152	147	143	137	141	138	137	136	139	129	133	134	132	131	133	130	127	134	129	126	124	125	121	126
93	59456.5	37.3	132	128	128	126	125	126	125	127	213	204	195	211	192	184	180	184	163	158	156	155	150	153	147	149	145	139	133	139	136	133	133	134	126	130	131	129	127	131	127	124	131	125	121	121	122	117	122
94	60102.8	37	133	128	129	127	126	127	125	128	220	210	202	216	196	190	185	186	165	161	158	156	153	153	148	152	147	139	138	139	137	133	134	136	129	130	131	129	129	130	127	123	133	126	122	120	122	118	122
95	60749.1	36.8	136	134	134	133	131	132	131	131	228	218	211	227	205	200	192	194	172	167	166	163	159	161	155	155	149	148	143	144	143	140	140	139	132	137	138	135	135	135	132	128	136	131	128	126	127	124	127
96	61395.3	36.8	133	130	130	128	127	127	127	129	233	221	213	228	205	199	192	195	171	166	163	160	158	157	153	156	148	143	140	141	139	137	137	139	128	133	135	131	131	132	128	126	133	127	123	122	124	120	123
97	62041.6	36.8	137	135	135	134	132	131	131	134	241	230	220	238	215	207	199	204	176	171	168	169	163	163	156	161	152	147	145	147	144	142	141	144	133	137	138	135	135	136	134	132	135	131	127	127	129	125	127
98	62687.9	36.8	130	128	127	126	123	125	123	125	245	229	221	238	215	206	199	202	174	168	165	163	159	158	152	156	146	143	139	140	138	137	136	139	127	131	131	129	130	129	127	124	129	123	120	119	121	117	120
99	63334.1	36.9	137	134	135	133	131	133	131	134	256	242	231	250	224	217	208	212	182	175	173	171	166	166	160	164	153	151	146	149	146	143	143	145	133	138	138	136	136	137	133	131	138	132	128	128	129	126	129
100	63980.4	36.7	137	135	134	134	131	133	130	133	266	249	238	256	229	221	212	216	184	177	176	173	169	169	162	167	155	150	146	150	147	145	143	146	134	139	140	137	136	137	134	132	137	130	128	128	129	125	127
101	64626.7	36.7	133	129	131	130	127	128	125	130	271	255	244	262	233	224	214	218	184	177	175	173	168	166	161	164	153	148	144	147	145	141	142	144	130	135	136	133	133	133	131	128	133	129	125	124	126	121	124
102	65272.9	37	130	127	129	128	128	128	126	129	279	260	247	268	238	229	219	221	184	176	173	174	170	169	163	168	151	148	142	146	146	141	141	143	130	134	134	131	133	133	130	129	131	126	122	122	125	121	125
103	65919.2	37	131	127	129	126	125	126	127	129	288	267	254	278	242	234	226	229	187	180	178	175	171	170	165	170	153	149	146	147	143	142	142	146	131	132	134	132	132	133	132	129	131	126	122	121	123	120	124
104	66565.5	37	131	129	128	127	124	127	126	129	299	279	263	287	250	244	231	233	191	184	181	180	174	175	169	171	155	150	146	150	145	143	144	146	131	135	135	133	132	135	133	129	131	126	122	122	124	121	125
105	67211.8	37.2	135	133	132	131	129	130	127	130	314	290	275	304	262	250	237	240	198	192	187	185	180	179	171	176	159	155	151	153	151	147	147	150	135	141	139	137	136	136	135	132	137	131	127	125	128	124	127
106	67858	37.3	130	128	128	128	125	125	125	126	325	299	285	311	266	257	243	244	198	192	188	187	180	179	171	175	159	154	148	151	149	145	144	147	133	135	136	134	134	134	131	129	131	127	124	122	124	121	124
107	68504.3	37.3	132	128	130	127	125	126	124	127	340	310	296	323	276	264	250	251	204	195	191	189	183	182	174	177	160	155	150	153	150	146	146	147	134	137	137	135	134	135	131	129	132	127	124	123	124	120	124
108	69150.6	37.3	135	132	133	131	129	129	129	131	358	325	310	339	288	277	260	263	210	203	199	197	190	187	180	184	165	162	157	159	156	152	150	152	137	141	141	139	137	139	136	135	139	132	128	128	130	124	128
109	69796.8	37.4	132	128	129	127	125	126	125	126	372	339	320	351	295	284	268	266	212	204	200	197	191	188	179	184	164	159	153	156	153	150	149	150	135	139	137	137	135	136	133	130	132	129	125	124	126	121	124
110	70443.1	37.5	131	128	130	128	126	126	124	126	391	351	333	366	307	293	274	275	217	210	205	202	195	193	182	187	166	161	157	158	155	152	150	153	134	139	140	137	136	138	133	130	134	129	126	125	125	121	126
111	71089.4	37.5	135	134	133	131	130	131	128	132	413	371	350	385	320	307	288	289	229	218	213	209	202	200	189	195	171	166	164	165	162	158	155	157	140	143	145	142	142	142	139	136	138	134	130	129	131	126	130
112	71735.7	37.3	133	129	130	127	126	127	124	127	434	384	365	404	334	317	294	294	230	221	215	211	204	201	189	194	170	166	160	162	159	156	152	156	136	141	141	140	137	138	135	132	136	129	126	125	125	123	126
113	72381.9	37	134	128	129	127	126	125	125	127	458	405	384	420	346	332	307	308	238	227	220	219	208	205	195	199	174	168	162	164	161	157	156	157	138	141	141	140	138	139	136	133	138	129	126	125	127	123	127
114	73028.2	36.6	138	133	134	134	131	132	130	131	488	431	409	448	368	349	323	323	247	237	231	229	219	215	205	207	179	174	170	172	168	165	163	162	143	148	149	147	146	147	142	137	141	137	133	132	133	130	132
115	73674.5	36.8	133	129	131	129	127	128	125	128	514	451	426	467	381	361	334	335	251	239	234	232	222	218	206	209	180	174	170	172	168	164	161	163	140	145	145	144	143	143	139	137	137	132	130	128	130	126	130
116	74320.7	36.9	133	131	131	129	128	128	126	129	542	475	449	492	398	378	350	348	260	249	242	239	227	223	212	214	183	177	172	173	171	166	163	167	142	146	146	145	143	144	141	139	140	135	129	130	131	126	130
117	74967	36.9	134	130	131	129	127	128	127	129	578	502	475	524	420	398	366	367	269	256	249	245	234	229	214	220	186	180	176	177	173	169	166	169	144	148	148	145	144	144	140	139	138	133	131	129	130	126	130
118	75613.3	36.8	135	130	130	130	127	128	126	129	608	531	501	550	440	416	381	381	278	267	257	254	242	236	222	225	188	183	180	181	177	173	167	171	145	150	151	147	146	146	144	141	140	134	130	130	131	127	130
119	76259.6	37	137	135	135	135	131	133	130	134	650	567	534	582	463	442	400	401	289	277	270	263	251	245	230	234	194	192	186	186	183	179	174	177	149	153	154	152	151	152	147	145	144	138	135	135	136	132	135
120	76905.8	36.7	134	129	131	129	128	128	126	128	691	597	563	617	486	459	417	418	300	286	276	270	256	251	235	236	197	192	186	187	182	179	173	175	148	152	153	150	149	149	145	143	141	136	133	132	133	128	132
121	77552.1	37	131	127	129	127	124	125	126	128	732	634	595	658	510	483	437	438	309	296	285	279	263	254	242	243	197	192	186	187	184	179	177	178	147	151	150	148	147	147	144	143	140	134	131	130	131	125	132
122	78198.3	37.2	134	132	133	130	128	129	128	133	793	682	636	705	544	510	461	460	323	311	300	292	276	267	249	250	204	198	196	195	192	186	181	185	151	156	156	154	154	153	148	148	144	137	136	135	136	132	136
123	78844.6	37	132	127	129	127	127	126	127	130	858	724	672	748	573	541	484	484	337	322	309	299	286	275	257	256	207	201	196	197	192	187	183	186	150	154	155	153	151	151	150	145	142	136	132	131	133	129	135
124	79490.9	37.2	132	128	129	127	125	125	125	128	923	782	725	813	611	570	510	511	354	333	324	314	297	284	265	263	211	205	201	202	195	191	186	186	152	156	156	155	153	152	148	145	142	136	134	132	134	129	132
125	80137.1	37.2	131	128	128	127	127	125	125	126	987	825	769	857	643	601	536	530	366	349	337	328	306	293	274	271	217	210	206	205	201	195	189	190	154	157	158	157	155	154	150	147	142	137	134	133	135	130	134
126	80783.4	37.5	133	128	129	127	125	126	124	127	1063	894	824	930	685	640	565	555	386	369	351	342	321	306	285	280	221	216	211	211	207	200	194	194	157	159	159	156	157	156	151	148	144	138	135	135	135	131	135
127	81429.7	37.4	132	129	129	127	125	125	123	127	1149	962	899	1000	734	677	600	587	403	387	370	356	334	320	294	292	227	221	219	216	211	206	198	199	158	162	164	160	158	158	153	151	145	139	136	134	137	132	136
128	82075.9	36.8	134	130	132	129	128	127	124	127	1257	1048	972	1098	793	727	631	627	427	407	388	376	354	337	306	300	238	232	226	227	221	213	201	202	162	165	166	164	163	162	155	153	148	142	139	139	141	136	137
129	82722.1	36.8	134	129	130	131	128	128	127	129	1374	1140	1041	1202	850	775	676	666	456	427	409	394	371	351	323	314	244	239	232	232	226	220	208	209	163	169	168	167	165	163	160	156	150	142	140	139	140	135	139
130	83368.4	37.2	133	128	129	128	126	127	125	129	1490	1256	1134	1315	916	842	727	706	477	451	431	417	387	365	337	324	249	242	237	236	229	223	213	212	166	168	169	168	166	164	159	155	149	142	140	139	142	135	139
131	84014.6	37.5	132	130	128	128	126	127	125	126	1659	1372	1238	1430	994	897	775	747	500	478	453	433	403	384	349	341	258	251	245	244	235	231	217	218	166	172	173	170	168	168	162	159	149	145	141	139	141	137	141
132	84660.9	37.2	132	129	129	128	126	126	125	128	1850	1481	1349	1573	1070	965	830	792	530	499	479	456	425	402	363	356	265	257	256	251	244	236	225	224	168	174	175	173	170	170	164	161	151	144	142	141	143	139	140
133	85307.1	37	137	134	133	130	130	131	128	131	2064	1648	1474	1721	1170	1055	898	855	565	534	506	485	451	422	382	371	279	274	268	264	256	247	234	233	178	181	181	179	178	176	168	165	159	151	148	147	148	144	145
134	85953.4	36.6	134	131	131	129	128	127	126	129	2334	1810	1639	1883	1279	1152	970	910	595	568	538	511	473	444	401	383	288	281	277	271	262	253	240	238	177	183	182	181	180	179	171	167	155	149	148	144	147	143	145
135	86599.7	36.8	134	131	130	129	128	129	127	129	2601	2021	1810	2127	1406	1253	1048	993	635	605	571	545	501	466	420	403	297	294	289	284	274	262	245	241	180	185	185	185	182	181	174	170	157	152	149	147	149	145	148
136	87245.9	36.6	135	130	133	130	127	128	127	129	2908	2257	2020	2369	1554	1365	1145	1064	679	647	608	581	530	493	444	424	310	307	300	293	284	272	255	250	185	191	189	189	186	184	177	173	160	152	151	150	150	146	150
137	87892.2	36.8	135	129	131	129	128	128	127	129	3275	2495	2247	2640	1703	1509	1261	1143	728	694	654	619	560	519	465	447	326	320	313	309	296	284	262	261	189	193	193	191	191	188	181	175	161	155	152	151	153	149	149
138	88538.5	36.6	135	129	131	129	129	127	127	130	3698	2795	2492	2910	1880	1654	1384	1268	781	740	696	659	595	549	488	462	340	332	328	320	307	295	272	268	193	197	197	196	193	192	185	178	162	156	156	152	154	150	151
139	89184.7	36.6	136	131	131	129	127	127	126	128	4113	3101	2806	3244	2092	1829	1524	1385	844	803	757	709	640	585	519	489	357	349	345	334	322	306	284	275	196	202	203	201	197	195	189	182	165	158	158	155	155	153	153
140	89831	36.8	138	135	135	134	132	132	128	131	4588	3411	3082	3575	2321	2029	1678	1505	907	852	809	762	678	619	545	513	371	366	362	351	337	322	296	286	204	211	211	210	206	203	192	187	170	164	163	162	162	157	157
141	90477.3	36.6	134	131	132	130	127	127	126	129	5038	3811	3467	3948	2582	2249	1858	1656	966	921	864	811	726	656	578	538	389	387	380	366	350	332	306	293	207	213	214	211	209	205	196	190	168	162	162	160	161	155	158
142	91123.6	36.6	138	136	136	134	132	132	130	134	5601	4178	3845	4355	2888	2502	2051	1838	1049	995	934	873	785	705	616	571	411	404	399	387	372	354	320	309	215	220	222	221	217	211	203	199	174	170	167	165	167	162	163
143	91769.8	36.9	135	129	129	128	128	128	126	130	6138	4592	4276	4788	3209	2783	2282	2041	1145	1081	1007	940	842	750	654	599	433	424	420	406	384	365	334	318	219	225	225	225	219	215	205	198	174	167	167	164	164	161	162
144	92416.1	36.9	133	128	129	128	125	128	126	129	6652	5057	4705	5228	3551	3107	2545	2270	1252	1177	1102	1017	902	811	699	632	454	445	442	424	403	385	347	332	221	228	229	229	226	221	211	203	176	168	166	165	167	163	164
145	93062.4	37	137	131	133	131	130	129	128	133	7156	5524	5087	5618	3928	3425	2803	2534	1374	1282	1197	1111	977	865	743	667	477	474	468	445	423	404	363	345	232	238	238	238	232	229	217	209	179	175	173	171	171	168	169
146	93708.6	36.9	132	128	130	128	125	127	126	130	7717	5912	5516	6043	4314	3790	3108	2807	1483	1394	1287	1214	1054	926	792	712	500	495	486	465	443	420	378	360	235	244	242	241	236	232	221	213	181	175	173	171	173	169	171
147	94354.9	36.8	135	130	131	130	128	128	127	130	8281	6321	5974	6455	4737	4173	3442	3161	1625	1540	1429	1320	1158	1010	851	752	537	529	522	493	471	442	394	379	245	252	255	252	246	242	226	220	186	180	178	176	177	173	173
148	95001.2	37.3	133	129	128	128	126	126	124	128	8844	6730	6344	6867	5131	4598	3778	3504	1768	1660	1549	1443	1257	1087	915	796	561	554	543	519	489	462	410	389	250	258	258	257	252	245	232	223	188	181	179	177	179	175	175
149	95647.5	37.4	133	129	129	129	125	126	125	128	9401	7169	6833	7290	5533	4956	4191	3852	1933	1854	1706	1581	1383	1191	1002	848	592	586	582	548	517	486	435	407	259	270	270	268	261	255	239	230	191	185	186	181	183	178	179
150	96293.7	37.2	133	129	129	127	125	125	125	128	9988	7615	7245	7764	5978	5385	4567	4250	2177	2091	1895	1749	1530	1304	1090	916	632	633	620	589	550	516	456	427	267	278	282	278	270	263	246	235	195	190	187	185	186	182	182
151	96940	36.9	132	128	130	129	128	127	126	130	10497	8097	7755	8227	6399	5826	4956	4706	2460	2320	2116	1928	1675	1447	1192	977	676	677	668	629	588	547	480	452	276	290	293	291	282	273	256	243	199	193	192	194	193	190	187
152	97586.3	36.9	136	131	132	129	128	126	125	128	11173	8580	8175	8578	6853	6286	5361	5140	2792	2582	2330	2139	1849	1571	1297	1053	719	724	709	667	624	580	501	473	290	303	305	302	294	286	263	246	202	200	199	197	197	194	190
153	98232.5	37.2	134	131	130	129	126	126	125	128	11811	8990	8743	9022	7279	6724	5772	5634	3119	2865	2584	2379	2025	1742	1423	1151	766	774	762	711	668	617	532	501	301	317	318	315	304	293	274	254	207	203	204	200	201	197	195
154	98878.8	37.4	137	133	133	132	131	130	129	132	12340	9425	9093	9529	7739	7251	6237	6123	3493	3178	2866	2641	2240	1913	1576	1254	826	828	817	763	713	654	564	526	315	333	331	331	320	308	287	267	215	213	213	208	209	204	203
155	99525.1	37.4	133	131	131	129	126	128	125	128	12921	9907	9642	10013	8196	7632	6668	6641	3862	3570	3199	2941	2489	2114	1728	1375	880	889	885	822	761	699	601	550	327	346	350	343	332	318	296	276	218	214	215	212	212	206	205
156	100171	37.3	134	128	130	129	126	127	124	130	13606	10440	10163	10517	8648	8119	7078	7135	4313	3954	3539	3261	2779	2364	1911	1517	959	963	942	888	824	747	640	580	342	361	363	362	348	334	308	284	223	222	220	218	218	214	211
157	100818	36.9	139	136	136	134	132	133	131	135	14288	10911	10693	11056	9147	8550	7477	7594	4856	4345	3916	3612	3063	2610	2110	1659	1041	1050	1034	960	889	809	688	617	364	385	386	384	368	353	326	299	236	233	232	230	230	222	222
158	101464	36.9	137	132	131	129	126	128	124	130	14780	11352	11133	11491	9603	9052	7963	8180	5312	4706	4276	4003	3382	2897	2363	1836	1133	1136	1125	1037	959	868	726	653	380	404	400	399	382	365	334	306	241	235	234	232	231	227	223
159	102110	37.4	134	130	130	129	127	127	125	128	15445	11791	11629	11936	10014	9529	8358	8674	5838	5130	4667	4379	3740	3212	2598	2054	1223	1233	1217	1122	1037	927	781	690	396	417	419	415	399	381	347	321	244	240	242	238	238	233	229
160	102756	37.3	134	131	130	128	126	127	125	129	16118	12315	12169	12386	10551	10000	8861	9175	6418	5560	5076	4783	4125	3553	2891	2293	1347	1343	1338	1235	1128	1004	837	738	419	444	441	440	421	401	365	334	253	249	250	248	247	242	237
161	103403	37.4	132	127	128	125	124	123	122	125	16606	12758	12597	12889	10990	10612	9327	9687	6940	5989	5503	5224	4508	3925	3215	2577	1460	1469	1465	1343	1241	1102	906	787	438	468	465	463	442	419	383	351	262	255	259	254	255	248	241
162	104049	37.5	134	130	131	129	127	127	124	129	17249	13385	13125	13352	11437	11033	9769	10198	7518	6379	5828	5606	4868	4251	3504	2855	1608	1600	1612	1479	1352	1195	982	838	464	495	496	490	466	441	404	365	269	268	272	267	264	259	251
163	104695	36.9	140	137	137	135	133	131	129	134	17951	13753	13595	13896	11968	11446	10256	10782	8069	6822	6255	5996	5298	4698	3876	3194	1793	1803	1791	1621	1493	1310	1072	896	496	533	528	523	500	466	428	384	281	283	288	283	279	272	262
164	105342	36.6	137	132	133	131	128	130	128	131	18636	14322	14153	14389	12480	12065	10728	11401	8615	7245	6735	6455	5684	5133	4269	3576	1983	2051	2012	1807	1639	1438	1170	969	524	560	562	555	526	496	449	402	287	292	297	294	290	286	274
165	105988	36.9	140	136	135	135	133	133	132	136	19306	14867	14735	14913	12984	12641	11221	11935	9193	7739	7184	6877	6111	5514	4673	3963	2243	2289	2244	2003	1796	1571	1300	1037	559	597	598	592	560	522	476	424	302	307	310	307	305	299	287
166	106634	37	136	130	131	129	127	127	128	131	19813	15226	15150	15369	13416	13110	11674	12384	9702	8173	7653	7335	6567	5983	5077	4392	2551	2542	2513	2249	1996	1744	1416	1123	586	639	632	625	586	548	498	445	312	317	321	318	312	305	296
167	107280	37.3	135	131	131	129	127	126	126	129	20258	15731	15500	15761	13903	13523	12141	12927	10332	8627	8057	7745	6929	6385	5502	4827	2885	2867	2803	2512	2216	1933	1564	1212	625	671	677	660	624	579	522	461	326	332	335	330	326	320	305
168	107927	37.3	139	134	135	133	131	132	129	133	21103	16337	16182	16273	14463	14050	12541	13528	10888	9129	8480	8202	7428	6799	5851	5298	3253	3183	3141	2793	2475	2149	1713	1342	666	724	726	713	669	624	553	490	341	351	356	351	345	336	319
169	108573	37.2	135	130	131	129	127	129	128	132	21659	16655	16569	16835	14876	14501	13105	14134	11394	9614	8876	8641	7812	7211	6300	5760	3678	3547	3460	3110	2745	2379	1887	1477	713	777	779	768	717	664	591	514	356	368	372	363	358	355	337
170	109219	36.8	141	138	137	134	133	131	130	133	22191	17007	17004	17098	15253	14764	13432	14560	11945	9962	9270	9053	8174	7637	6689	6194	4077	3833	3805	3411	3032	2651	2106	1603	765	831	834	824	773	709	621	535	377	386	393	384	382	372	351
171	109865	37.3	139	134	135	134	131	131	131	134	22793	17741	17608	17606	15718	15590	13938	15104	12511	10526	9748	9454	8672	8043	7090	6651	4528	4278	4183	3793	3375	2973	2333	1770	811	895	892	879	825	752	662	563	395	405	410	402	396	386	367
172	110512	37.4	133	128	129	127	126	125	125	126	23352	18148	18074	18118	16336	15974	14450	15706	13159	10944	10192	9988	9146	8543	7543	7237	5045	4688	4603	4193	3753	3309	2626	1989	866	968	967	955	888	813	709	600	409	424	434	421	415	404	380
173	111158	37.2	135	131	131	130	127	128	128	133	23932	18700	18478	18501	16728	16510	14861	16367	13703	11456	10657	10463	9571	8912	7977	7689	5547	5099	5018	4566	4111	3665	2895	2205	933	1046	1045	1024	954	871	763	633	429	447	456	444	438	426	402
174	111804	36.7	141	137	138	136	133	134	133	137	24524	19030	18867	18963	17197	17003	15318	16968	14283	11995	11120	10962	10040	9392	8422	8139	6061	5510	5426	4982	4519	4047	3212	2468	1006	1128	1120	1110	1029	940	810	668	455	474	481	471	461	451	424
175	112450	36.8	137	132	134	130	127	127	126	130	25238	19425	19503	19485	17648	17345	15739	17384	14844	12429	11568	11338	10476	9786	8802	8678	6585	5912	5859	5386	4895	4401	3543	2782	1100	1249	1263	1224	1140	1019	873	705	481	501	514	497	487	470	441
176	113097	37.4	136	131	131	130	127	127	126	129	25835	19903	19843	19863	18005	17676	16185	17999	15377	12832	12147	11826	10871	10306	9225	9203	7148	6403	6275	5818	5267	4788	3911	3109	1183	1356	1364	1342	1247	1114	947	758	504	529	542	527	515	497	466
177	113743	37.4	141	135	136	135	131	133	131	133	26134	20374	20322	20236	18411	18283	16747	18591	15890	13321	12475	12308	11385	10736	9713	9733	7670	6829	6748	6232	5702	5262	4254	3472	1305	1456	1492	1456	1385	1212	1026	803	535	562	577	556	543	528	490
178	114389	37.2	140	134	135	135	132	133	131	133	26860	20889	20856	20757	18892	18669	17127	19148	16634	13896	12896	12756	11836	11199	10187	10254	8237	7314	7172	6670	6118	5663	4666	3879	1409	1606	1646	1606	1499	1341	1123	854	568	602	619	595	577	563	521
179	115036	36.7	138	134	134	133	130	129	129	131	27553	21326	21399	21229	19403	19118	17479	19785	17154	14337	13428	13244	12244	11712	10571	10743	8864	7778	7642	7122	6527	6052	5036	4254	1535	1809	1819	1765	1638	1471	1228	916	598	642	658	635	618	595	547
180
181
182
183
184
185
186
187
188
189
190
191
192
193
194
195
196
197
198
199
200
201
202
203
204
205
206
207
208
209
210
211
212
213
214
215
216
217
218
219
220
221
222
223
224
225
226
227
228
229
230
231
232
233
234
235
236
237
238
239
240
241
242
243
244
245
246
247
248
249
250
251
252
253
254
255
256
257
258
259
260
261
262
263
264
265
266
267
268
269
270
271
272
273
274
275
276
277
278
279
280
281
282
283
284
285
286
287
288
End Time:
[truncated: 49 more columns]
